# Supplementary material for: ﻿Taxonomic notes on the genus Chaitoregma (Hemiptera, Aphididae, Hormaphidinae), with description of a new species from China
Source: Zookeys. 2024 Nov 14;1218:35–47. doi: 10.3897/zookeys.1218.133287 (PMC11582609; doi:10.3897/zookeys.1218.133287)
Supplement: XML Treatment for Chaitoregma [file zookeys.1218.133287-treatment1.xml]

<!DOCTYPE tp:taxon-treatment
  PUBLIC "-//TaxonX//DTD Taxonomic Treatment Publishing DTD v0 20100105//EN" "tax-treatment-NSO.dtd">
<tp:taxon-treatment xmlns:tp="http://www.plazi.org/taxpub"><tp:treatment-meta><kwd-group><label>Taxon classification</label><kwd>
              <named-content content-type="kingdom">Animalia</named-content>
            </kwd><kwd>
              <named-content content-type="order">Hemiptera</named-content>
            </kwd><kwd>
              <named-content content-type="family">Aphididae</named-content>
            </kwd></kwd-group><mixed-citation publication-type="journal"><person-group><name><surname>Wang</surname><given-names>Yizhe</given-names></name><name><surname>Huang</surname><given-names>Xiaolei</given-names></name></person-group><article-title>﻿Taxonomic notes on the genus <italic><tp:taxon-name><tp:taxon-name-part taxon-name-part-type="genus" reg="Chaitoregma">Chaitoregma</tp:taxon-name-part></tp:taxon-name></italic> (<tp:taxon-name><tp:taxon-name-part taxon-name-part-type="order">Hemiptera</tp:taxon-name-part></tp:taxon-name>, <tp:taxon-name><tp:taxon-name-part taxon-name-part-type="family">Aphididae</tp:taxon-name-part></tp:taxon-name>, <tp:taxon-name><tp:taxon-name-part taxon-name-part-type="subfamily">Hormaphidinae</tp:taxon-name-part></tp:taxon-name>), with description of a new species from China</article-title><source>Zookeys</source><day>14</day><month>11</month><year>2024</year><volume>1218</volume><fpage>35</fpage><lpage>47</lpage><pub-id pub-id-type="doi">10.3897/zookeys.1218.133287</pub-id></mixed-citation></tp:treatment-meta><tp:nomenclature><label>﻿Genus</label><tp:taxon-name>
            <object-id xmlns:xlink="http://www.w3.org/1999/xlink" content-type="arpha" xlink:type="simple">047BABA8-7E49-5C64-9073-154F0770775D</object-id>
            <tp:taxon-name-part taxon-name-part-type="genus" reg="Chaitoregma">Chaitoregma</tp:taxon-name-part>
          </tp:taxon-name><tp:taxon-authority>Hille Ris Lambers &amp; Basu, 1966</tp:taxon-authority><tp:nomenclature-citation-list><tp:nomenclature-citation><tp:taxon-name>
                <tp:taxon-name-part taxon-name-part-type="genus" reg="Chaitoregma">Chaitoregma</tp:taxon-name-part>
              </tp:taxon-name><comment>Hille Ris Lambers &amp; Basu, 1966: 15; <xref ref-type="bibr" rid="B7">Eastop and Hille Ris Lambers 1976</xref>: 143; <xref ref-type="bibr" rid="B13">Ghosh et al. 1977</xref>: 102; <xref ref-type="bibr" rid="B3">Blackman and Eastop 1984</xref>: 258; <xref ref-type="bibr" rid="B24">Remaudière and Remaudière 1997</xref>: 182; <xref ref-type="bibr" rid="B22">Qiao and Zhang 2003</xref>: 146; <xref ref-type="bibr" rid="B1">Aoki and Kurosu 2010</xref>: 2; <xref ref-type="bibr" rid="B21">Nieto Nafría et al. 2011</xref>: 171.</comment></tp:nomenclature-citation><tp:nomenclature-citation><tp:taxon-name>
                <tp:taxon-name-part taxon-name-part-type="genus" reg="Chaetoregma">Chaetoregma</tp:taxon-name-part>
              </tp:taxon-name><comment>Tao, 1991: 41. (incorrect subsequent spelling).</comment></tp:nomenclature-citation></tp:nomenclature-citation-list></tp:nomenclature><tp:treatment-sec sec-type="Generic diagnosis" id="SECID0EK6AG"><title>Generic diagnosis.</title><p>In apterae, body round, flat, and strongly sclerotized. Head with 1 pair of frontal horns, cylindrical with broadly rounded tips, nymph with blunt frontal horns from birth. Head plus pronotum, meso- and metanotum, and abd. tergites I and VIII mutually free, the other abdominal tergites completely fused without sutures. Body dorsum with irregularly shaped wax facets, sometimes wax plates appear in groups along the abdominal margin. Eyes with 3 facets. Antennae 4- or 5-segmented, with primary rhinaria on the terminal segment. Rostrum short and thick. Ultimate rostral segment blunt, wedge-shaped, with 3 pairs of long primary setae. Legs normal, claws normal, first tarsal chaetotaxy: 4, 3, 2. Siphunculi pore-like, not situated on hairy cones. Cauda knobbed and constricted at base. Anal plate bilobed.</p></tp:treatment-sec><tp:treatment-sec sec-type="distribution" id="SECID0EP6AG"><title>Distribution.</title><p>China (Fujian, Guangdong, Taiwan, Yunan), India (Darjeeling).</p></tp:treatment-sec><tp:treatment-sec sec-type="host" id="SECID0EU6AG"><title>Host plants.</title><p>Various species of <tp:taxon-name><tp:taxon-name-part taxon-name-part-type="subfamily">Bambusoideae</tp:taxon-name-part></tp:taxon-name>.</p></tp:treatment-sec><tp:treatment-sec sec-type="type species" id="SECID0E66AG"><title>Type species.</title><p><italic><tp:taxon-name><tp:taxon-name-part taxon-name-part-type="genus" reg="Oregma">Oregma</tp:taxon-name-part><tp:taxon-name-part taxon-name-part-type="species" reg="tattakana">tattakana</tp:taxon-name-part></tp:taxon-name></italic> Takahashi, 1925 by original designation.</p></tp:treatment-sec><ref-list><ref id="B7"><mixed-citation xmlns:xlink="http://www.w3.org/1999/xlink" xlink:type="simple"><person-group><name name-style="western"><surname>Eastop</surname><given-names>VF</given-names></name><name name-style="western"><surname>Hille Ris Lambers</surname><given-names>D</given-names></name></person-group> (<year>1976</year>) <source>Survey of the World’s Aphids. Dr. W.</source><publisher-name>Junk</publisher-name>, <publisher-loc>The Hague</publisher-loc>, <size units="page">573 pp</size>.</mixed-citation></ref><ref id="B13"><mixed-citation xmlns:xlink="http://www.w3.org/1999/xlink" xlink:type="simple"><person-group><name name-style="western"><surname>Ghosh</surname><given-names>MR</given-names></name><name name-style="western"><surname>Pal</surname><given-names>PK</given-names></name><name name-style="western"><surname>Raychaudhuri</surname><given-names>DN</given-names></name></person-group> (<year>1977</year>) <article-title>Studies on the aphids (<tp:taxon-name><tp:taxon-name-part taxon-name-part-type="suborder">Homoptera</tp:taxon-name-part></tp:taxon-name>: <tp:taxon-name><tp:taxon-name-part taxon-name-part-type="family">Aphididae</tp:taxon-name-part></tp:taxon-name>) from eastern India 21. The genus <italic><tp:taxon-name><tp:taxon-name-part taxon-name-part-type="genus">Astegopteryx</tp:taxon-name-part></tp:taxon-name></italic> Karsch and other related genera (<tp:taxon-name><tp:taxon-name-part taxon-name-part-type="subfamily">Hormaphidinae</tp:taxon-name-part></tp:taxon-name>), with descriptions of three new genera and two new species.</article-title><source>Proceedings of the Zoological Society, Calcutta</source><volume>27</volume>: <fpage>81</fpage>–<lpage>116</lpage>.</mixed-citation></ref><ref id="B3"><mixed-citation xmlns:xlink="http://www.w3.org/1999/xlink" xlink:type="simple"><person-group><name name-style="western"><surname>Blackman</surname><given-names>RL</given-names></name><name name-style="western"><surname>Eastop</surname><given-names>VF</given-names></name></person-group> (<year>1984</year>) <source>Aphids on the World’s Crops: an Identification and Information Guide.</source><publisher-name>John Wiley &amp; Sons</publisher-name>, <publisher-loc>Chichester</publisher-loc>, <size units="page">466 pp</size>.</mixed-citation></ref><ref id="B24"><mixed-citation xmlns:xlink="http://www.w3.org/1999/xlink" xlink:type="simple"><person-group><name name-style="western"><surname>Remaudière</surname><given-names>G</given-names></name><name name-style="western"><surname>Remaudière</surname><given-names>M</given-names></name></person-group> (<year>1997</year>) <source>Catalogue of the World’s <tp:taxon-name><tp:taxon-name-part taxon-name-part-type="family">Aphididae</tp:taxon-name-part></tp:taxon-name>.</source><publisher-name>INRA</publisher-name>, <publisher-loc>Paris</publisher-loc>, <size units="page">473 pp</size>.</mixed-citation></ref><ref id="B22"><mixed-citation xmlns:xlink="http://www.w3.org/1999/xlink" xlink:type="simple"><person-group><name name-style="western"><surname>Qiao</surname><given-names>GX</given-names></name><name name-style="western"><surname>Zhang</surname><given-names>GX</given-names></name></person-group> (<year>2003</year>) <article-title><italic><tp:taxon-name><tp:taxon-name-part taxon-name-part-type="genus">Ctenopteryx</tp:taxon-name-part></tp:taxon-name></italic> (<tp:taxon-name><tp:taxon-name-part taxon-name-part-type="order">Hemiptera</tp:taxon-name-part></tp:taxon-name>: <tp:taxon-name><tp:taxon-name-part taxon-name-part-type="subfamily">Hormaphidinae</tp:taxon-name-part></tp:taxon-name>), a new genus from China, and a description of a new species.</article-title><source>The Pan-Pacific Entomologist</source><volume>79</volume>(<issue>2</issue>): <fpage>145</fpage>–<lpage>150</lpage>.</mixed-citation></ref><ref id="B1"><mixed-citation xmlns:xlink="http://www.w3.org/1999/xlink" xlink:type="simple"><person-group><name name-style="western"><surname>Aoki</surname><given-names>S</given-names></name><name name-style="western"><surname>Kurosu</surname><given-names>U</given-names></name></person-group> (<year>2010</year>) A review of the biology of <tp:taxon-name><tp:taxon-name-part taxon-name-part-type="tribe">Cerataphidini</tp:taxon-name-part></tp:taxon-name> (<tp:taxon-name><tp:taxon-name-part taxon-name-part-type="order">Hemiptera</tp:taxon-name-part></tp:taxon-name>, <tp:taxon-name><tp:taxon-name-part taxon-name-part-type="family">Aphididae</tp:taxon-name-part></tp:taxon-name>, <tp:taxon-name><tp:taxon-name-part taxon-name-part-type="subfamily">Hormaphidinae</tp:taxon-name-part></tp:taxon-name>), focusing mainly on their life cycles, gall formation, and soldiers. Psyche, a Journal of Entomology 2010: 380351. <ext-link xlink:href="10.1155/2010/380351" ext-link-type="doi" xlink:type="simple">https://doi.org/10.1155/2010/380351</ext-link></mixed-citation></ref><ref id="B21"><mixed-citation xmlns:xlink="http://www.w3.org/1999/xlink" xlink:type="simple"><person-group><name name-style="western"><surname>Nieto Nafría</surname><given-names>JM</given-names></name><name name-style="western"><surname>Favret</surname><given-names>C</given-names></name><name name-style="western"><surname>Akimoto</surname><given-names>S-ichi</given-names></name><name name-style="western"><surname>Barbagallo</surname><given-names>S</given-names></name><name name-style="western"><surname>Chakrabarti</surname><given-names>S</given-names></name><name name-style="western"><surname>Mier Durante</surname><given-names>MP</given-names></name><name name-style="western"><surname>Miller</surname><given-names>GL</given-names></name><name name-style="western"><surname>Qiao</surname><given-names>GX.</given-names></name><name name-style="western"><surname>Sano</surname><given-names>M</given-names></name><name name-style="western"><surname>Pérez Hidalgo</surname><given-names>N</given-names></name><name name-style="western"><surname>Stekolshchikov</surname><given-names>AV</given-names></name><name name-style="western"><surname>Węgierek</surname><given-names>P</given-names></name></person-group> (<year>2011</year>) <article-title>Register of genus-group taxa of <tp:taxon-name><tp:taxon-name-part taxon-name-part-type="superfamily">Aphidoidea</tp:taxon-name-part></tp:taxon-name>.</article-title> In: <person-group><name name-style="western"><surname>Nieto Nafría</surname><given-names>JM</given-names></name><name name-style="western"><surname>Favret</surname><given-names>C</given-names></name></person-group> (<role>Eds</role>) <issue-title>Registers of Family-group and Genus-group Taxa of Aphidoidea (HemipteraSternorrhyncha).</issue-title><source>Universidad de León, León</source>, <fpage>81</fpage>–<lpage>404</lpage>.</mixed-citation></ref></ref-list></tp:taxon-treatment>
