# Supplementary material for: ﻿Taxonomic notes on the genus Chaitoregma (Hemiptera, Aphididae, Hormaphidinae), with description of a new species from China
Source: Zookeys. 2024 Nov 14;1218:35–47. doi: 10.3897/zookeys.1218.133287 (PMC11582609; doi:10.3897/zookeys.1218.133287)
Supplement: XML Treatment for Chaitoregma tattakana tattakana [file zookeys.1218.133287-treatment2.xml]

<!DOCTYPE tp:taxon-treatment
  PUBLIC "-//TaxonX//DTD Taxonomic Treatment Publishing DTD v0 20100105//EN" "tax-treatment-NSO.dtd">
<tp:taxon-treatment xmlns:tp="http://www.plazi.org/taxpub"><tp:treatment-meta><kwd-group><label>Taxon classification</label><kwd>
              <named-content content-type="kingdom">Animalia</named-content>
            </kwd><kwd>
              <named-content content-type="order">Hemiptera</named-content>
            </kwd><kwd>
              <named-content content-type="family">Aphididae</named-content>
            </kwd></kwd-group><mixed-citation publication-type="journal"><person-group><name><surname>Wang</surname><given-names>Yizhe</given-names></name><name><surname>Huang</surname><given-names>Xiaolei</given-names></name></person-group><article-title>﻿Taxonomic notes on the genus <italic><tp:taxon-name><tp:taxon-name-part taxon-name-part-type="genus" reg="Chaitoregma">Chaitoregma</tp:taxon-name-part></tp:taxon-name></italic> (<tp:taxon-name><tp:taxon-name-part taxon-name-part-type="order">Hemiptera</tp:taxon-name-part></tp:taxon-name>, <tp:taxon-name><tp:taxon-name-part taxon-name-part-type="family">Aphididae</tp:taxon-name-part></tp:taxon-name>, <tp:taxon-name><tp:taxon-name-part taxon-name-part-type="subfamily">Hormaphidinae</tp:taxon-name-part></tp:taxon-name>), with description of a new species from China</article-title><source>Zookeys</source><day>14</day><month>11</month><year>2024</year><volume>1218</volume><fpage>35</fpage><lpage>47</lpage><pub-id pub-id-type="doi">10.3897/zookeys.1218.133287</pub-id></mixed-citation></tp:treatment-meta><tp:nomenclature><label>﻿</label><tp:taxon-name>
            <object-id xmlns:xlink="http://www.w3.org/1999/xlink" content-type="arpha" xlink:type="simple">A38E55F8-5A8B-5C59-9DAD-F785BE413E00</object-id>
            <tp:taxon-name-part taxon-name-part-type="genus" reg="Chaitoregma">Chaitoregma</tp:taxon-name-part>
            <tp:taxon-name-part taxon-name-part-type="species" reg="tattakana">tattakana</tp:taxon-name-part>
            <tp:taxon-name-part taxon-name-part-type="subspecies" reg="tattakana">tattakana</tp:taxon-name-part>
          </tp:taxon-name><tp:taxon-authority>(Takahashi, 1925)</tp:taxon-authority><tp:nomenclature-citation-list><tp:nomenclature-citation><tp:taxon-name>
                <tp:taxon-name-part taxon-name-part-type="genus" reg="Oregma">Oregma</tp:taxon-name-part>
                <tp:taxon-name-part taxon-name-part-type="species" reg="tattakana">tattakana</tp:taxon-name-part>
              </tp:taxon-name><comment>Takahashi, 1925: 47; <xref ref-type="bibr" rid="B29">Takahashi 1931</xref>: 96; Tao and Tseng 1938: 218; <xref ref-type="bibr" rid="B25">Shinji 1941</xref>: 1115; Chu 1957: 144; Tao 1969: 57.</comment></tp:nomenclature-citation><tp:nomenclature-citation><tp:taxon-name>
                <tp:taxon-name-part taxon-name-part-type="genus" reg="Chaitoregma">Chaitoregma</tp:taxon-name-part>
                <tp:taxon-name-part taxon-name-part-type="species" reg="tattakana">tattakana</tp:taxon-name-part>
              </tp:taxon-name><comment>Hille Ris Lambers &amp; Basu, 1966: 16; <xref ref-type="bibr" rid="B7">Eastop and Hille Ris Lambers 1976</xref>: 143, 327; <xref ref-type="bibr" rid="B13">Ghosh et al. 1977</xref>: 102; <xref ref-type="bibr" rid="B3">Blackman and Eastop 1984</xref>: 258; <xref ref-type="bibr" rid="B12">Fukatsu et al. 1994</xref>: 617; <xref ref-type="bibr" rid="B24">Remaudière and Remaudière 1997</xref>: 182; <xref ref-type="bibr" rid="B26">Stern et al. 1997</xref>: 84; <xref ref-type="bibr" rid="B9">Fang et al. 2006</xref>: 993; <xref ref-type="bibr" rid="B1">Aoki and Kurosu 2010</xref>: 22; Fang et al. 2011: 160.</comment></tp:nomenclature-citation><tp:nomenclature-citation><tp:taxon-name>
                <tp:taxon-name-part taxon-name-part-type="genus" reg="Chaetoregma">Chaetoregma</tp:taxon-name-part>
                <tp:taxon-name-part taxon-name-part-type="species" reg="tattakana">tattakana</tp:taxon-name-part>
              </tp:taxon-name><comment>Tao, 1991: 42.</comment></tp:nomenclature-citation></tp:nomenclature-citation-list></tp:nomenclature><tp:treatment-sec sec-type="material" id="SECID0EHEBG"><title>Specimens examined.</title><p>• 7 apterous viviparous females, China: Yunnan (<named-content xmlns:xlink="http://www.w3.org/1999/xlink" content-type="dwc:verbatimCoordinates" xlink:type="simple"><named-content content-type="geo-json" specific-use="{&#34;type&#34;:&#34;Point&#34;,&#34;coordinates&#34;:[102.839000,24.886000]}" id="NCID0EQEBG" xlink:type="simple">24.886°N, 102.839°E</named-content></named-content>), 9 Nov. 2017, No. HL_zld20171109_2_A to G, coll. L. D. Zeng (FAFU).</p></tp:treatment-sec><ref-list><ref id="B29"><mixed-citation xmlns:xlink="http://www.w3.org/1999/xlink" xlink:type="simple"><person-group><name name-style="western"><surname>Takahashi</surname><given-names>R</given-names></name></person-group> (<year>1931</year>) <tp:taxon-name><tp:taxon-name-part taxon-name-part-type="family">Aphididae</tp:taxon-name-part></tp:taxon-name> of Formosa Part 6. Report of the Department of Agriculture Government Research Institute Formosa 53: 127 pp.</mixed-citation></ref><ref id="B25"><mixed-citation xmlns:xlink="http://www.w3.org/1999/xlink" xlink:type="simple"><person-group><name name-style="western"><surname>Shinji</surname><given-names>GO</given-names></name></person-group> (<year>1941</year>) <source>Monograph of Japanese <tp:taxon-name><tp:taxon-name-part taxon-name-part-type="family">Aphididae</tp:taxon-name-part></tp:taxon-name>.</source><publisher-name>Shinkyo Sha Shoin</publisher-name>, <publisher-loc>Tokyo</publisher-loc>, <size units="page">1215 pp</size>.</mixed-citation></ref><ref id="B7"><mixed-citation xmlns:xlink="http://www.w3.org/1999/xlink" xlink:type="simple"><person-group><name name-style="western"><surname>Eastop</surname><given-names>VF</given-names></name><name name-style="western"><surname>Hille Ris Lambers</surname><given-names>D</given-names></name></person-group> (<year>1976</year>) <source>Survey of the World’s Aphids. Dr. W.</source><publisher-name>Junk</publisher-name>, <publisher-loc>The Hague</publisher-loc>, <size units="page">573 pp</size>.</mixed-citation></ref><ref id="B13"><mixed-citation xmlns:xlink="http://www.w3.org/1999/xlink" xlink:type="simple"><person-group><name name-style="western"><surname>Ghosh</surname><given-names>MR</given-names></name><name name-style="western"><surname>Pal</surname><given-names>PK</given-names></name><name name-style="western"><surname>Raychaudhuri</surname><given-names>DN</given-names></name></person-group> (<year>1977</year>) <article-title>Studies on the aphids (<tp:taxon-name><tp:taxon-name-part taxon-name-part-type="suborder">Homoptera</tp:taxon-name-part></tp:taxon-name>: <tp:taxon-name><tp:taxon-name-part taxon-name-part-type="family">Aphididae</tp:taxon-name-part></tp:taxon-name>) from eastern India 21. The genus <italic><tp:taxon-name><tp:taxon-name-part taxon-name-part-type="genus">Astegopteryx</tp:taxon-name-part></tp:taxon-name></italic> Karsch and other related genera (<tp:taxon-name><tp:taxon-name-part taxon-name-part-type="subfamily">Hormaphidinae</tp:taxon-name-part></tp:taxon-name>), with descriptions of three new genera and two new species.</article-title><source>Proceedings of the Zoological Society, Calcutta</source><volume>27</volume>: <fpage>81</fpage>–<lpage>116</lpage>.</mixed-citation></ref><ref id="B3"><mixed-citation xmlns:xlink="http://www.w3.org/1999/xlink" xlink:type="simple"><person-group><name name-style="western"><surname>Blackman</surname><given-names>RL</given-names></name><name name-style="western"><surname>Eastop</surname><given-names>VF</given-names></name></person-group> (<year>1984</year>) <source>Aphids on the World’s Crops: an Identification and Information Guide.</source><publisher-name>John Wiley &amp; Sons</publisher-name>, <publisher-loc>Chichester</publisher-loc>, <size units="page">466 pp</size>.</mixed-citation></ref><ref id="B12"><mixed-citation xmlns:xlink="http://www.w3.org/1999/xlink" xlink:type="simple"><person-group><name name-style="western"><surname>Fukatsu</surname><given-names>T</given-names></name><name name-style="western"><surname>Aoki</surname><given-names>S</given-names></name><name name-style="western"><surname>Kurosu</surname><given-names>U</given-names></name><name name-style="western"><surname>Ishikawa</surname><given-names>H</given-names></name></person-group> (<year>1994</year>) <article-title>Phylogeny of <tp:taxon-name><tp:taxon-name-part taxon-name-part-type="tribe">Cerataphidini</tp:taxon-name-part></tp:taxon-name> aphids revealed by their symbiotic microorganisms and basic structure of their galls: implications for host-symbiont coevolution and evolution of sterile soldier castes.</article-title><source>Zoological Science</source><volume>11</volume>(<issue>4</issue>): <fpage>613</fpage>–<lpage>623</lpage>.</mixed-citation></ref><ref id="B24"><mixed-citation xmlns:xlink="http://www.w3.org/1999/xlink" xlink:type="simple"><person-group><name name-style="western"><surname>Remaudière</surname><given-names>G</given-names></name><name name-style="western"><surname>Remaudière</surname><given-names>M</given-names></name></person-group> (<year>1997</year>) <source>Catalogue of the World’s <tp:taxon-name><tp:taxon-name-part taxon-name-part-type="family">Aphididae</tp:taxon-name-part></tp:taxon-name>.</source><publisher-name>INRA</publisher-name>, <publisher-loc>Paris</publisher-loc>, <size units="page">473 pp</size>.</mixed-citation></ref><ref id="B26"><mixed-citation xmlns:xlink="http://www.w3.org/1999/xlink" xlink:type="simple"><person-group><name name-style="western"><surname>Stern</surname><given-names>DL</given-names></name><name name-style="western"><surname>Aoki</surname><given-names>S</given-names></name><name name-style="western"><surname>Kurosu</surname><given-names>U</given-names></name></person-group> (<year>1997</year>) <article-title>Determining aphid taxonomic affinities and life cycles with molecular data: a case study of the tribe <tp:taxon-name><tp:taxon-name-part taxon-name-part-type="tribe">Cerataphidini</tp:taxon-name-part></tp:taxon-name> (<tp:taxon-name><tp:taxon-name-part taxon-name-part-type="family">Hormaphididae</tp:taxon-name-part></tp:taxon-name>: <tp:taxon-name><tp:taxon-name-part taxon-name-part-type="superfamily">Aphidoidea</tp:taxon-name-part></tp:taxon-name>: <tp:taxon-name><tp:taxon-name-part taxon-name-part-type="order">Hemiptera</tp:taxon-name-part></tp:taxon-name>).</article-title><source>Systematic Entomology</source><volume>22</volume>(<issue>1</issue>): <fpage>81</fpage>–<lpage>96</lpage>. <ext-link xlink:href="10.1046/j.1365-3113.1997.d01-20.x" ext-link-type="doi" xlink:type="simple">https://doi.org/10.1046/j.1365-3113.1997.d01-20.x</ext-link></mixed-citation></ref><ref id="B9"><mixed-citation xmlns:xlink="http://www.w3.org/1999/xlink" xlink:type="simple"><person-group><name name-style="western"><surname>Fang</surname><given-names>Y</given-names></name><name name-style="western"><surname>Qiao</surname><given-names>GX</given-names></name><name name-style="western"><surname>Zhang</surname><given-names>GX</given-names></name></person-group> (<year>2006</year>) <article-title>Morphometric variation of eight aphid species feeding on the leaves of bamboos.</article-title><source>Acta Entomologica Sinica</source><volume>49</volume>(<issue>6</issue>): <fpage>991</fpage>–<lpage>1001</lpage>. <ext-link xlink:href="10.16380/J.KCXB.2006.06.016" ext-link-type="doi" xlink:type="simple">https://doi.org/10.16380/J.KCXB.2006.06.016</ext-link></mixed-citation></ref><ref id="B1"><mixed-citation xmlns:xlink="http://www.w3.org/1999/xlink" xlink:type="simple"><person-group><name name-style="western"><surname>Aoki</surname><given-names>S</given-names></name><name name-style="western"><surname>Kurosu</surname><given-names>U</given-names></name></person-group> (<year>2010</year>) A review of the biology of <tp:taxon-name><tp:taxon-name-part taxon-name-part-type="tribe">Cerataphidini</tp:taxon-name-part></tp:taxon-name> (<tp:taxon-name><tp:taxon-name-part taxon-name-part-type="order">Hemiptera</tp:taxon-name-part></tp:taxon-name>, <tp:taxon-name><tp:taxon-name-part taxon-name-part-type="family">Aphididae</tp:taxon-name-part></tp:taxon-name>, <tp:taxon-name><tp:taxon-name-part taxon-name-part-type="subfamily">Hormaphidinae</tp:taxon-name-part></tp:taxon-name>), focusing mainly on their life cycles, gall formation, and soldiers. Psyche, a Journal of Entomology 2010: 380351. <ext-link xlink:href="10.1155/2010/380351" ext-link-type="doi" xlink:type="simple">https://doi.org/10.1155/2010/380351</ext-link></mixed-citation></ref></ref-list></tp:taxon-treatment>
