# Supplementary material for: ﻿Taxonomic notes on the genus Chaitoregma (Hemiptera, Aphididae, Hormaphidinae), with description of a new species from China
Source: Zookeys. 2024 Nov 14;1218:35–47. doi: 10.3897/zookeys.1218.133287 (PMC11582609; doi:10.3897/zookeys.1218.133287)
Supplement: XML Treatment for Chaitoregma kirlia [file zookeys.1218.133287-treatment3.xml]

<!DOCTYPE tp:taxon-treatment
  PUBLIC "-//TaxonX//DTD Taxonomic Treatment Publishing DTD v0 20100105//EN" "tax-treatment-NSO.dtd">
<tp:taxon-treatment xmlns:tp="http://www.plazi.org/taxpub"><tp:treatment-meta><kwd-group><label>Taxon classification</label><kwd>
              <named-content content-type="kingdom">Animalia</named-content>
            </kwd><kwd>
              <named-content content-type="order">Hemiptera</named-content>
            </kwd><kwd>
              <named-content content-type="family">Aphididae</named-content>
            </kwd></kwd-group><mixed-citation publication-type="journal"><person-group><name><surname>Wang</surname><given-names>Yizhe</given-names></name><name><surname>Huang</surname><given-names>Xiaolei</given-names></name></person-group><article-title>﻿Taxonomic notes on the genus <italic><tp:taxon-name><tp:taxon-name-part taxon-name-part-type="genus" reg="Chaitoregma">Chaitoregma</tp:taxon-name-part></tp:taxon-name></italic> (<tp:taxon-name><tp:taxon-name-part taxon-name-part-type="order">Hemiptera</tp:taxon-name-part></tp:taxon-name>, <tp:taxon-name><tp:taxon-name-part taxon-name-part-type="family">Aphididae</tp:taxon-name-part></tp:taxon-name>, <tp:taxon-name><tp:taxon-name-part taxon-name-part-type="subfamily">Hormaphidinae</tp:taxon-name-part></tp:taxon-name>), with description of a new species from China</article-title><source>Zookeys</source><day>14</day><month>11</month><year>2024</year><volume>1218</volume><fpage>35</fpage><lpage>47</lpage><pub-id pub-id-type="doi">10.3897/zookeys.1218.133287</pub-id></mixed-citation></tp:treatment-meta><tp:nomenclature><label>﻿</label><tp:taxon-name>
            <object-id xmlns:xlink="http://www.w3.org/1999/xlink" content-type="arpha" xlink:type="simple">F8F7A382-9BF9-5295-A4A0-882E6C342B46</object-id>
            <tp:taxon-name-part taxon-name-part-type="genus" reg="Chaitoregma">Chaitoregma</tp:taxon-name-part>
            <tp:taxon-name-part taxon-name-part-type="species" reg="kirlia">kirlia</tp:taxon-name-part>
            <object-id xmlns:xlink="http://www.w3.org/1999/xlink" content-type="zoobank" xlink:type="simple">https://zoobank.org/3EAB9F31-3213-4EEE-8DCF-1E0732092F78</object-id>
          </tp:taxon-name><tp:taxon-status xmlns:xlink="http://www.w3.org/1999/xlink" xlink:type="simple">sp. nov.</tp:taxon-status><xref ref-type="fig" rid="F1">Figs 1</xref><xref ref-type="fig" rid="F2">, 2</xref><xref ref-type="fig" rid="F3">, 3</xref><xref ref-type="table" rid="T1">, Table 1</xref></tp:nomenclature><tp:treatment-sec sec-type="etymology" id="SECID0EOGBG"><title>Etymology.</title><p>The specific epithet “<tp:taxon-name><tp:taxon-name-part taxon-name-part-type="genus" reg="Chaitoregma"/><tp:taxon-name-part taxon-name-part-type="species" reg="kirlia">kirlia</tp:taxon-name-part></tp:taxon-name>” is a noun in apposition, named after Kirlia, a character from the popular Pokémon series. They both have a pair of front horns. The name was chosen to honor the graceful and elegant nature of this new species, reminiscent of the character.</p></tp:treatment-sec><tp:treatment-sec sec-type="description" id="SECID0E4GBG"><title>Description.</title><p>Apterous viviparous female: body oval, dark purple in life. Body dorsum slightly covered with white wax powders, marginal areas on body with undeveloped flaky wax powders in life. For morphometric data see Table <xref ref-type="table" rid="T1">1</xref>.</p><p><bold><italic>Mounted specimens</italic>.</bold> Body oval and dark sclerotic (Fig. <xref ref-type="fig" rid="F1">1A</xref>), 1.62–1.82 × as long as its width, sclerotic areas evenly covered with numerous irregularly shaped wax facets, wax facets arranged radially at the intersegmental area (Fig. <xref ref-type="fig" rid="F1">1J</xref>). Head and pronotum fused (Fig. <xref ref-type="fig" rid="F1">1B</xref>), mesonotum, metanotum, abdominal segment I and VIII mutually free; abdominal segment II to VII completely fused, sutures not clearly distinct.</p><fig id="F1" position="float" orientation="portrait"><object-id xmlns:xlink="http://www.w3.org/1999/xlink" content-type="doi" xlink:type="simple">10.3897/zookeys.1218.133287.figure1</object-id><object-id xmlns:xlink="http://www.w3.org/1999/xlink" content-type="arpha" xlink:type="simple">EA9C0332-BFC9-5F6A-8369-54722D48D17A</object-id><label>Figure 1.</label><caption><p><italic><tp:taxon-name><tp:taxon-name-part taxon-name-part-type="genus" reg="Chaitoregma">Chaitoregma</tp:taxon-name-part><tp:taxon-name-part taxon-name-part-type="species" reg="kirlia">kirlia</tp:taxon-name-part></tp:taxon-name></italic>, apterous viviparous female <bold>A</bold> dorsal view of body <bold>B</bold> head and pronotum <bold>C</bold> frontal horns <bold>D</bold> marginal wax gland plates on mesonotum <bold>E</bold> ultimate rostral segment <bold>F</bold> blunt frontal horns in embryo <bold>G</bold> mesosternal furca <bold>H</bold> antenna <bold>I</bold> spinal setae and wax facets on mesonotum and metanotum <bold>J</bold> wax facets on dorsal abdomen <bold>K</bold> setae on first fore tarsal joint <bold>L</bold> wax gland plates on marginal abdomen (<bold>A–E, G–K</bold> from HL_20160812_19_A; <bold>F</bold> from HL_20160812_19_C; <bold>L</bold> from HL_20160812_19_D). Scale bars: 0.5 <abbrev xmlns:xlink="http://www.w3.org/1999/xlink" xlink:title="millimeter" id="ABBRID0ELJBG" xlink:type="simple">mm</abbrev> (<bold>A</bold>); 0.05 <abbrev xmlns:xlink="http://www.w3.org/1999/xlink" xlink:title="millimeter" id="ABBRID0ERJBG" xlink:type="simple">mm</abbrev> (<bold>B–L</bold>).</p></caption><graphic xmlns:xlink="http://www.w3.org/1999/xlink" xlink:href="zookeys-1218-035_article-133287__-g001.jpg" position="float" orientation="portrait" xlink:type="simple" id="oo_1174497.jpg"><uri content-type="original_file" xlink:type="simple">https://binary.pensoft.net/fig/1174497</uri></graphic></fig><p><bold><italic>Head</italic>.</bold> Frons with a pair of frontal horns, frontal horns cylindrical with broadly rounded tips, about 1.2–1.7 × as long as their basal width, smooth, with 6–12 short setae (Fig. <xref ref-type="fig" rid="F1">1C</xref>). Distance between the apex of the horns about 0.109–0.125 <abbrev xmlns:xlink="http://www.w3.org/1999/xlink" xlink:title="millimeter" id="ABBRID0EHKBG" xlink:type="simple">mm</abbrev>. Embryo with blunt frontal horns (Fig. <xref ref-type="fig" rid="F1">1F</xref>). Antennae 4-segmented, sometimes 5-segmented, about 0.15–0.19 × body length (Fig. <xref ref-type="fig" rid="F1">1H</xref>); length in proportion of segments I–IV: 25–37, 25–30, 64–73, 40–52, and 18–27. Antennal setae all fine, long with acute apices; segments I–V with 1–2, 2–3, 3–6, 1–2 setae, respectively; apical part of processus terminalis with 2–5 setae (Fig. <xref ref-type="fig" rid="F1">1F</xref>). Length of setae on segment III 0.02–0.045 <abbrev xmlns:xlink="http://www.w3.org/1999/xlink" xlink:title="millimeter" id="ABBRID0EXKBG" xlink:type="simple">mm</abbrev>. Segment III narrowed toward base, sensorium very small. Eyes with 3 facets in apterae. Rostrum short, reaching or nearly reaching mid-coxae; <abbrev xmlns:xlink="http://www.w3.org/1999/xlink" xlink:title="ultimate rostral segment" id="ABBRID0E2KBG" xlink:type="simple">URS</abbrev> wedge-shaped (Fig. <xref ref-type="fig" rid="F1">1E</xref>), about 0.60–0.75 × of second joint of hind tarsi, with 3 pairs of long primary setae. Dorsal head and pronotum with 15–20 setae, 0.050–0.066 <abbrev xmlns:xlink="http://www.w3.org/1999/xlink" xlink:title="millimeter" id="ABBRID0EDLBG" xlink:type="simple">mm</abbrev>, fine wavy, with acute apices.</p><p><bold><italic>Thorax</italic>.</bold> Margin of the pronotum to metanotum each with some wax facets (Fig. <xref ref-type="fig" rid="F1">1D</xref>). Dorsal setae on thorax similar to head setae. Pronotum with 2 pairs of spinal setae and 2 pairs of marginal setae; mesonotum, and metanotum each with 2 pairs of spinal, 1–2 pair of pleural and 2 pairs of marginal setae, respectively. Mesosternal furca with 2 separated arms (Fig. <xref ref-type="fig" rid="F1">1G</xref>), each arm 1.53–2.47 × as long as basal diameter of antenna segment III. Legs short, trochanters nearly fused with femora; hind tibia 0.22–0.26 × as long as body. Setae on legs fine and slightly long; setae on hind tibia 0.90–1.27 × as long as its diameter. First tarsal chaetotaxy: 4, 3, 2. The first fore tarsal joint of the legs with 2 long setae and 2 short setae (Fig. <xref ref-type="fig" rid="F1">1K</xref>), while the first hind tarsal joint with 2 long setae.</p><p><bold><italic>Abdomen</italic>.</bold> Abdominal tergites I–VII each with 1 pair of wax gland plates on marginal sclerites, composed with irregularly shaped to rounded wax gland facets (Fig. <xref ref-type="fig" rid="F1">1L</xref>), surrounding 1 marginal seta, wax gland facets composed with 2–5 facets. Abdominal tergites I–V each with 2 pair of spinal setae, 2–4 pair of pleural and 1 pair of marginal setae; tergites VI with 1 pair of spinal, 1 pair of pleural and 1 pair of marginal setae; tergites VI with 1 pair of spinal and 1 pair of marginal setae; tergite VIII with 8–16 setae (Fig. <xref ref-type="fig" rid="F2">2C</xref>), setae on abdominal tergite VIII 2.9–3.7 × as long as basal diameter of antennal segment III. Spiracles round, open. Siphunculae pore-like, about 0.03 <abbrev xmlns:xlink="http://www.w3.org/1999/xlink" xlink:title="millimeter" id="ABBRID0EJMBG" xlink:type="simple">mm</abbrev>, slightly elevated, not situated on setaceous cones (Fig. <xref ref-type="fig" rid="F2">2A</xref>). Cauda knobbed and constricted at base, with about 3–7 setae (Fig. <xref ref-type="fig" rid="F2">2E</xref>). Anal plate bilobed, with 5–7 setae on each lobe (Fig. <xref ref-type="fig" rid="F2">2E</xref>). Genital plate with 4 anterior setae and 7–9 posterior setae (Fig. <xref ref-type="fig" rid="F2">2B</xref>). Gonapophyses two, each with 5–7 setae (Fig. <xref ref-type="fig" rid="F2">2D</xref>).</p><fig id="F2" position="float" orientation="portrait"><object-id xmlns:xlink="http://www.w3.org/1999/xlink" content-type="doi" xlink:type="simple">10.3897/zookeys.1218.133287.figure2</object-id><object-id xmlns:xlink="http://www.w3.org/1999/xlink" content-type="arpha" xlink:type="simple">0321556B-F659-587D-A722-C4F9B7FD0126</object-id><label>Figure 2.</label><caption><p><bold>A–E</bold><italic><tp:taxon-name><tp:taxon-name-part taxon-name-part-type="genus" reg="Chaitoregma">Chaitoregma</tp:taxon-name-part><tp:taxon-name-part taxon-name-part-type="species" reg="kirlia">kirlia</tp:taxon-name-part></tp:taxon-name></italic>, apterous viviparous female <bold>A</bold> siphunculi with 5 setae around <bold>B</bold> genital plate <bold>C</bold> abdominal tergites VIII <bold>D</bold> gonapophysis <bold>E</bold> cauda and anal plate <bold>F, G</bold><italic><tp:taxon-name><tp:taxon-name-part taxon-name-part-type="genus" reg="Chaitoregma">Chaitoregma</tp:taxon-name-part><tp:taxon-name-part taxon-name-part-type="species" reg="tattakana">tattakana</tp:taxon-name-part></tp:taxon-name></italic> apterous viviparous female <bold>F</bold> head and pronotum <bold>G</bold> dorsal view of body (<bold>A–E</bold> from HL_20160812_19_A, <bold>F–G</bold> from HL_zld20171109_2_C). Scale bars: 0.05 <abbrev xmlns:xlink="http://www.w3.org/1999/xlink" xlink:title="millimeter" id="ABBRID0EVOBG" xlink:type="simple">mm</abbrev> (<bold>A–G</bold>).</p></caption><graphic xmlns:xlink="http://www.w3.org/1999/xlink" xlink:href="zookeys-1218-035_article-133287__-g002.jpg" position="float" orientation="portrait" xlink:type="simple" id="oo_1174498.jpg"><uri content-type="original_file" xlink:type="simple">https://binary.pensoft.net/fig/1174498</uri></graphic></fig></tp:treatment-sec><tp:treatment-sec sec-type="material" id="SECID0EAPBG"><title>Specimens examined.</title><p><bold><italic>Holotype</italic></bold> • 1 apterous viviparous female, China: Fujian (Mount Wuyishan, <named-content xmlns:xlink="http://www.w3.org/1999/xlink" content-type="dwc:verbatimCoordinates" xlink:type="simple"><named-content content-type="geo-json" specific-use="{&#34;type&#34;:&#34;Point&#34;,&#34;coordinates&#34;:[117.394000,27.630000]}" id="NCID0EOPBG" xlink:type="simple">27.630°N, 117.394°E</named-content></named-content>, alt. 234 m), 12 Aug. 2016, HL_20160812_19_A, coll. X. L. Huang and X. L. Lin (FAFU). <bold><italic>Paratypes</italic></bold> • 7 apterous viviparous females (HL_20160812_19_B to D on the same slide as holotype; HL_20160812_19_E to G on another slide), with the same collection data as holotype.</p></tp:treatment-sec><tp:treatment-sec sec-type="material" id="SECID0EWPBG"><title>Other examined material.</title><p>• 3 apterous viviparous females on the same slide, China: Guangdong (Mount Lianhuashan, <named-content xmlns:xlink="http://www.w3.org/1999/xlink" content-type="dwc:verbatimCoordinates" xlink:type="simple"><named-content content-type="geo-json" specific-use="{&#34;type&#34;:&#34;Point&#34;,&#34;coordinates&#34;:[115.241000,23.067000]}" id="NCID0E6PBG" xlink:type="simple">23.067°N, 115.241°E</named-content></named-content>, Alt. 905 m), 16 July 2024, WYZ_20240716_6_A to D, coll. Y. Z. Wang (FAFU).</p></tp:treatment-sec><tp:treatment-sec sec-type="distribution" id="SECID0EEQBG"><title>Distribution.</title><p>China: Fujian (Mount Wuyishan), Guangdong (Mount Lianhuashan).</p></tp:treatment-sec><tp:treatment-sec sec-type="host" id="SECID0EJQBG"><title>Host plants.</title><p>One unknown species of <tp:taxon-name><tp:taxon-name-part taxon-name-part-type="subfamily">Bambusoideae</tp:taxon-name-part></tp:taxon-name>.</p></tp:treatment-sec><tp:treatment-sec sec-type="biology" id="SECID0EUQBG"><title>Biology.</title><p>According to our records, <italic><tp:taxon-name><tp:taxon-name-part taxon-name-part-type="genus" reg="Chaitoregma">Chaitoregma</tp:taxon-name-part><tp:taxon-name-part taxon-name-part-type="species" reg="kirlia">kirlia</tp:taxon-name-part></tp:taxon-name></italic> forms large colonies on the undersides of leaves of the host plant, and can be attended by ants, <italic><tp:taxon-name><tp:taxon-name-part taxon-name-part-type="genus" reg="Crematogaster">Crematogaster</tp:taxon-name-part></tp:taxon-name></italic> sp. (Fig. <xref ref-type="fig" rid="F3">3</xref>). In the wild, it has been observed that in addition to the purple individuals of this new species within the colony, there are occasionally a few yellow individuals; these are suspected to be mixed colonies with another <italic><tp:taxon-name><tp:taxon-name-part taxon-name-part-type="genus" reg="Chaitoregma">Chaitoregma</tp:taxon-name-part></tp:taxon-name></italic> species, possibly <italic><tp:taxon-name><tp:taxon-name-part taxon-name-part-type="genus" reg="Chaitoregma">C.</tp:taxon-name-part><tp:taxon-name-part taxon-name-part-type="species" reg="tattakana">tattakana</tp:taxon-name-part><tp:taxon-name-part taxon-name-part-type="subspecies" reg="suishana">suishana</tp:taxon-name-part></tp:taxon-name></italic> (Fig. <xref ref-type="fig" rid="F3">3</xref>). The entire life cycle is unknown.</p><fig id="F3" position="float" orientation="portrait"><object-id xmlns:xlink="http://www.w3.org/1999/xlink" content-type="doi" xlink:type="simple">10.3897/zookeys.1218.133287.figure3</object-id><object-id xmlns:xlink="http://www.w3.org/1999/xlink" content-type="arpha" xlink:type="simple">6D8EADF3-8552-5C08-9944-2C8847B2005B</object-id><label>Figure 3.</label><caption><p><italic><tp:taxon-name><tp:taxon-name-part taxon-name-part-type="genus" reg="Chaitoregma">Chaitoregma</tp:taxon-name-part><tp:taxon-name-part taxon-name-part-type="species" reg="kirlia">kirlia</tp:taxon-name-part></tp:taxon-name></italic> sp. nov., colony on the underside of leaf of one undefined bamboo species, attended by an ant species, <italic><tp:taxon-name><tp:taxon-name-part taxon-name-part-type="genus" reg="Crematogaster">Crematogaster</tp:taxon-name-part></tp:taxon-name></italic> sp.</p></caption><graphic xmlns:xlink="http://www.w3.org/1999/xlink" xlink:href="zookeys-1218-035_article-133287__-g003.jpg" position="float" orientation="portrait" xlink:type="simple" id="oo_1174499.jpg"><uri content-type="original_file" xlink:type="simple">https://binary.pensoft.net/fig/1174499</uri></graphic></fig></tp:treatment-sec><tp:treatment-sec sec-type="Taxonomic notes" id="SECID0EJTBG"><title>Taxonomic notes.</title><p>The new species resembles the type species <italic><tp:taxon-name><tp:taxon-name-part taxon-name-part-type="genus" reg="Chaitoregma">C.</tp:taxon-name-part><tp:taxon-name-part taxon-name-part-type="species" reg="tattakana">tattakana</tp:taxon-name-part></tp:taxon-name></italic> (Takahashi, 1925), they but differ as follows: <italic><tp:taxon-name><tp:taxon-name-part taxon-name-part-type="genus" reg="Chaitoregma">C.</tp:taxon-name-part><tp:taxon-name-part taxon-name-part-type="species" reg="kirlia">kirlia</tp:taxon-name-part></tp:taxon-name></italic> sp. nov. has distinct wax gland plates on the margin of abd. I–VI (Fig. <xref ref-type="fig" rid="F1">1L</xref>), while other species in this genus do not have distinct wax gland plates (<xref ref-type="bibr" rid="B22">Qiao and Zhang 2003</xref>, Fig. <xref ref-type="fig" rid="F2">2G</xref>); The new species has a greater distance between the apex of the frontal horns (0.109–0.135 <abbrev xmlns:xlink="http://www.w3.org/1999/xlink" xlink:title="millimeter" id="ABBRID0ERUBG" xlink:type="simple">mm</abbrev>) compared to <italic><tp:taxon-name><tp:taxon-name-part taxon-name-part-type="genus" reg="Chaitoregma">C.</tp:taxon-name-part><tp:taxon-name-part taxon-name-part-type="species" reg="tattakana">tattakana</tp:taxon-name-part><tp:taxon-name-part taxon-name-part-type="subspecies" reg="tattakana">tattakana</tp:taxon-name-part></tp:taxon-name></italic> (0.098–0.110 <abbrev xmlns:xlink="http://www.w3.org/1999/xlink" xlink:title="millimeter" id="ABBRID0EEVBG" xlink:type="simple">mm</abbrev>); length of the setae on the dorsum of head (0.050–0.066 <abbrev xmlns:xlink="http://www.w3.org/1999/xlink" xlink:title="millimeter" id="ABBRID0EIVBG" xlink:type="simple">mm</abbrev>), abd. tergites I (0.035–0.059 <abbrev xmlns:xlink="http://www.w3.org/1999/xlink" xlink:title="millimeter" id="ABBRID0EMVBG" xlink:type="simple">mm</abbrev>) and VIII (0.042–0.072 <abbrev xmlns:xlink="http://www.w3.org/1999/xlink" xlink:title="millimeter" id="ABBRID0EQVBG" xlink:type="simple">mm</abbrev>) are significantly shorter than <italic><tp:taxon-name><tp:taxon-name-part taxon-name-part-type="genus" reg="Chaitoregma">C.</tp:taxon-name-part><tp:taxon-name-part taxon-name-part-type="species" reg="tattakana">tattakana</tp:taxon-name-part><tp:taxon-name-part taxon-name-part-type="subspecies" reg="tattakana">tattakana</tp:taxon-name-part></tp:taxon-name></italic> (0.079–0.112 <abbrev xmlns:xlink="http://www.w3.org/1999/xlink" xlink:title="millimeter" id="ABBRID0EDWBG" xlink:type="simple">mm</abbrev>; 0.056–0.113 <abbrev xmlns:xlink="http://www.w3.org/1999/xlink" xlink:title="millimeter" id="ABBRID0EHWBG" xlink:type="simple">mm</abbrev>; 0.062–0.096 <abbrev xmlns:xlink="http://www.w3.org/1999/xlink" xlink:title="millimeter" id="ABBRID0ELWBG" xlink:type="simple">mm</abbrev>); <abbrev xmlns:xlink="http://www.w3.org/1999/xlink" xlink:title="hind tibia" id="ABBRID0EPWBG" xlink:type="simple">HT</abbrev> 0.22–0.26 × body length (<italic><tp:taxon-name><tp:taxon-name-part taxon-name-part-type="genus" reg="Chaitoregma">C.</tp:taxon-name-part><tp:taxon-name-part taxon-name-part-type="species" reg="tattakana">tattakana</tp:taxon-name-part><tp:taxon-name-part taxon-name-part-type="subspecies" reg="tattakana">tattakana</tp:taxon-name-part></tp:taxon-name></italic>: 0.25–0.30×), <abbrev xmlns:xlink="http://www.w3.org/1999/xlink" xlink:title="processus terminalis" id="ABBRID0ECXBG" xlink:type="simple">PT</abbrev> 0.4–0.68 × Ant.IV (<italic><tp:taxon-name><tp:taxon-name-part taxon-name-part-type="genus" reg="Chaitoregma">C.</tp:taxon-name-part><tp:taxon-name-part taxon-name-part-type="species" reg="tattakana">tattakana</tp:taxon-name-part><tp:taxon-name-part taxon-name-part-type="subspecies" reg="tattakana">tattakana</tp:taxon-name-part></tp:taxon-name></italic>: 0.27–0.48×), <abbrev xmlns:xlink="http://www.w3.org/1999/xlink" xlink:title="ultimate rostral segment" id="ABBRID0EVXBG" xlink:type="simple">URS</abbrev> 0.78–1.04 × <abbrev xmlns:xlink="http://www.w3.org/1999/xlink" xlink:title="basal width of URS" id="ABBRID0EZXBG" xlink:type="simple">URS_BW</abbrev> (<italic><tp:taxon-name><tp:taxon-name-part taxon-name-part-type="genus" reg="Chaitoregma">C.</tp:taxon-name-part><tp:taxon-name-part taxon-name-part-type="species" reg="tattakana">tattakana</tp:taxon-name-part><tp:taxon-name-part taxon-name-part-type="subspecies" reg="tattakana">tattakana</tp:taxon-name-part></tp:taxon-name></italic>: 1.16–1.43×), <abbrev xmlns:xlink="http://www.w3.org/1999/xlink" xlink:title="ultimate rostral segment" id="ABBRID0EMYBG" xlink:type="simple">URS</abbrev> 0.60–0.75 × <abbrev xmlns:xlink="http://www.w3.org/1999/xlink" xlink:title="second hind tarsal segment" id="ABBRID0EQYBG" xlink:type="simple">2HT</abbrev> (<italic><tp:taxon-name><tp:taxon-name-part taxon-name-part-type="genus" reg="Chaitoregma">C.</tp:taxon-name-part><tp:taxon-name-part taxon-name-part-type="species" reg="tattakana">tattakana</tp:taxon-name-part><tp:taxon-name-part taxon-name-part-type="subspecies" reg="tattakana">tattakana</tp:taxon-name-part></tp:taxon-name></italic>: 0.54–0.58×). Number of setae on various body parts are also different (Table <xref ref-type="table" rid="T1">1</xref>).</p><p>According to the original description, <italic><tp:taxon-name><tp:taxon-name-part taxon-name-part-type="genus" reg="Chaitoregma">C.</tp:taxon-name-part><tp:taxon-name-part taxon-name-part-type="species" reg="kirlia">kirlia</tp:taxon-name-part></tp:taxon-name></italic> sp. nov. differs from <italic><tp:taxon-name><tp:taxon-name-part taxon-name-part-type="genus" reg="Chaitoregma">C.</tp:taxon-name-part><tp:taxon-name-part taxon-name-part-type="species" reg="aderuensis">aderuensis</tp:taxon-name-part></tp:taxon-name></italic> at least by following: <abbrev xmlns:xlink="http://www.w3.org/1999/xlink" xlink:title="hind tibia" id="ABBRID0E6ZBG" xlink:type="simple">HT</abbrev> 0.26–0.30 <abbrev xmlns:xlink="http://www.w3.org/1999/xlink" xlink:title="millimeter" id="ABBRID0ED1BG" xlink:type="simple">mm</abbrev> (<italic><tp:taxon-name><tp:taxon-name-part taxon-name-part-type="genus" reg="Chaitoregma">C.</tp:taxon-name-part><tp:taxon-name-part taxon-name-part-type="species" reg="aderuensis">aderuensis</tp:taxon-name-part></tp:taxon-name></italic>: 0.37 <abbrev xmlns:xlink="http://www.w3.org/1999/xlink" xlink:title="millimeter" id="ABBRID0ES1BG" xlink:type="simple">mm</abbrev>); <abbrev xmlns:xlink="http://www.w3.org/1999/xlink" xlink:title="whole length of antenna" id="ABBRID0EW1BG" xlink:type="simple">WA</abbrev> 0.18–0.21 <abbrev xmlns:xlink="http://www.w3.org/1999/xlink" xlink:title="millimeter" id="ABBRID0E11BG" xlink:type="simple">mm</abbrev> (<italic><tp:taxon-name><tp:taxon-name-part taxon-name-part-type="genus" reg="Chaitoregma">C.</tp:taxon-name-part><tp:taxon-name-part taxon-name-part-type="species" reg="aderuensis">aderuensis</tp:taxon-name-part></tp:taxon-name></italic>: 0.23 <abbrev xmlns:xlink="http://www.w3.org/1999/xlink" xlink:title="millimeter" id="ABBRID0EJ2BG" xlink:type="simple">mm</abbrev>).</p><sec sec-type="﻿Molecular analyses" id="SECID0EN2BG"><title>﻿Molecular analyses</title><p>The phylogenetic results illustrate the evolutionary relationships among some species within the tribe <tp:taxon-name><tp:taxon-name-part taxon-name-part-type="tribe">Cerataphidini</tp:taxon-name-part></tp:taxon-name>, highlighting the new species marked in red. The sequences of <italic><tp:taxon-name><tp:taxon-name-part taxon-name-part-type="genus" reg="Chaitoregma">C.</tp:taxon-name-part><tp:taxon-name-part taxon-name-part-type="species" reg="kirlia">kirlia</tp:taxon-name-part></tp:taxon-name></italic> and <italic><tp:taxon-name><tp:taxon-name-part taxon-name-part-type="genus" reg="Chaitoregma">C.</tp:taxon-name-part><tp:taxon-name-part taxon-name-part-type="species" reg="tattakana">tattakana</tp:taxon-name-part><tp:taxon-name-part taxon-name-part-type="subspecies" reg="tattakana">tattakana</tp:taxon-name-part></tp:taxon-name></italic> cluster into two distinct clades, indicating clear genetic divergence between them (Fig. <xref ref-type="fig" rid="F4">4</xref>).</p><fig id="F4" position="float" orientation="portrait"><object-id xmlns:xlink="http://www.w3.org/1999/xlink" content-type="doi" xlink:type="simple">10.3897/zookeys.1218.133287.figure4</object-id><object-id xmlns:xlink="http://www.w3.org/1999/xlink" content-type="arpha" xlink:type="simple">D1A1298A-E9BD-5B64-ADA4-8C33669A67C7</object-id><label>Figure 4.</label><caption><p>The maximum-likelihood phylogenetic tree of the samples based on COI sequences. Numbers beside main nodes are bootstrap support values (&gt;50). Solid red circle marks the new species.</p></caption><graphic xmlns:xlink="http://www.w3.org/1999/xlink" xlink:href="zookeys-1218-035_article-133287__-g004.jpg" position="float" orientation="portrait" xlink:type="simple" id="oo_1174500.jpg"><uri content-type="original_file" xlink:type="simple">https://binary.pensoft.net/fig/1174500</uri></graphic></fig><p>Genetic distance threshold has been used as the basis for species classification, and in aphid groups, a generally applicable threshold range is from 2% to 2.5% (<xref ref-type="bibr" rid="B20">Liu et al. 2013</xref>; <xref ref-type="bibr" rid="B17">Lee et al. 2017</xref>; <xref ref-type="bibr" rid="B33">Zhu et al. 2017</xref>; <xref ref-type="bibr" rid="B18">Li et al. 2019</xref>, <xref ref-type="bibr" rid="B19">2023</xref>). The <abbrev xmlns:xlink="http://www.w3.org/1999/xlink" xlink:title="Kimura’ s two-parameter" id="ABBRID0EY4BG" xlink:type="simple">K2P</abbrev> distances between <italic><tp:taxon-name><tp:taxon-name-part taxon-name-part-type="genus" reg="Chaitoregma">C.</tp:taxon-name-part><tp:taxon-name-part taxon-name-part-type="species" reg="kirlia">kirlia</tp:taxon-name-part></tp:taxon-name></italic> and other species was around 7.19–7.61% (Table <xref ref-type="table" rid="T3">3</xref>). This significant genetic distance, exceeding the typical threshold range, supports <italic><tp:taxon-name><tp:taxon-name-part taxon-name-part-type="genus" reg="Chaitoregma">C.</tp:taxon-name-part><tp:taxon-name-part taxon-name-part-type="species" reg="kirlia">kirlia</tp:taxon-name-part></tp:taxon-name></italic> as a distinct species.</p><table-wrap id="T3" position="float" orientation="portrait"><label>Table 3.</label><caption><p>Mean genetic distances (<abbrev xmlns:xlink="http://www.w3.org/1999/xlink" xlink:title="Kimura’ s two-parameter" id="ABBRID0E65BG" xlink:type="simple">K2P</abbrev>) among new species and some other species in <italic><tp:taxon-name><tp:taxon-name-part taxon-name-part-type="genus" reg="Chaitoregma">Chaitoregma</tp:taxon-name-part></tp:taxon-name></italic> based on COI sequences. The percentage of genetic distances are shown in the lower left half of the matrix, and the percentage of standard errors are shown in the upper right half of the matrix.</p></caption><table id="TID0EORAI" rules="all"><tbody><tr><th rowspan="1" colspan="1"/><th rowspan="1" colspan="1">
                      <ext-link xmlns:xlink="http://www.w3.org/1999/xlink" xlink:href="PP910380" ext-link-type="gen" xlink:type="simple">PP910380</ext-link>
                      <italic>
                        <tp:taxon-name><tp:taxon-name-part taxon-name-part-type="genus" reg="Chaitoregma">C.</tp:taxon-name-part><tp:taxon-name-part taxon-name-part-type="species" reg="kirlia">kirlia</tp:taxon-name-part></tp:taxon-name>
                      </italic>
                    </th><th rowspan="1" colspan="1">
                      <ext-link xmlns:xlink="http://www.w3.org/1999/xlink" xlink:href="MH821705.1" ext-link-type="gen" xlink:type="simple">MH821705.1</ext-link>
                      <italic>
                        <tp:taxon-name><tp:taxon-name-part taxon-name-part-type="genus" reg="Chaitoregma">C.</tp:taxon-name-part><tp:taxon-name-part taxon-name-part-type="species" reg="tattakana">tattakana</tp:taxon-name-part><tp:taxon-name-part taxon-name-part-type="subspecies" reg="tattakana">tattakana</tp:taxon-name-part></tp:taxon-name>
                      </italic>
                    </th><th rowspan="1" colspan="1">
                      <ext-link xmlns:xlink="http://www.w3.org/1999/xlink" xlink:href="JX489629.1" ext-link-type="gen" xlink:type="simple">JX489629.1</ext-link>
                      <italic>
                        <tp:taxon-name><tp:taxon-name-part taxon-name-part-type="genus" reg="Chaitoregma">C.</tp:taxon-name-part><tp:taxon-name-part taxon-name-part-type="species" reg="tattakana">tattakana</tp:taxon-name-part><tp:taxon-name-part taxon-name-part-type="subspecies" reg="tattakana">tattakana</tp:taxon-name-part></tp:taxon-name>
                      </italic>
                    </th><th rowspan="1" colspan="1">
                      <ext-link xmlns:xlink="http://www.w3.org/1999/xlink" xlink:href="JN032707.1" ext-link-type="gen" xlink:type="simple">JN032707.1</ext-link>
                      <italic>
                        <tp:taxon-name><tp:taxon-name-part taxon-name-part-type="genus" reg="Chaitoregma">C.</tp:taxon-name-part><tp:taxon-name-part taxon-name-part-type="species" reg="tattakana">tattakana</tp:taxon-name-part><tp:taxon-name-part taxon-name-part-type="subspecies" reg="tattakana">tattakana</tp:taxon-name-part></tp:taxon-name>
                      </italic>
                    </th><th rowspan="1" colspan="1"><ext-link xmlns:xlink="http://www.w3.org/1999/xlink" xlink:href="MH821702.1" ext-link-type="gen" xlink:type="simple">MH821702.1</ext-link><italic><tp:taxon-name><tp:taxon-name-part taxon-name-part-type="genus" reg="Chaitoregma">C.</tp:taxon-name-part></tp:taxon-name></italic> sp.</th></tr><tr><td rowspan="1" colspan="1">
                      <ext-link xmlns:xlink="http://www.w3.org/1999/xlink" xlink:href="PP910380" ext-link-type="gen" xlink:type="simple">PP910380</ext-link>
                      <italic>
                        <tp:taxon-name><tp:taxon-name-part taxon-name-part-type="genus" reg="Chaitoregma">C.</tp:taxon-name-part><tp:taxon-name-part taxon-name-part-type="species" reg="kirlia">kirlia</tp:taxon-name-part></tp:taxon-name>
                      </italic>
                    </td><td rowspan="1" colspan="1"/><td rowspan="1" colspan="1">1.20</td><td rowspan="1" colspan="1">1.20</td><td rowspan="1" colspan="1">1.18</td><td rowspan="1" colspan="1">1.2</td></tr><tr><td rowspan="1" colspan="1">
                      <ext-link xmlns:xlink="http://www.w3.org/1999/xlink" xlink:href="MH821705.1" ext-link-type="gen" xlink:type="simple">MH821705.1</ext-link>
                      <italic>
                        <tp:taxon-name><tp:taxon-name-part taxon-name-part-type="genus" reg="Chaitoregma">C.</tp:taxon-name-part><tp:taxon-name-part taxon-name-part-type="species" reg="tattakana">tattakana</tp:taxon-name-part><tp:taxon-name-part taxon-name-part-type="subspecies" reg="tattakana">tattakana</tp:taxon-name-part></tp:taxon-name>
                      </italic>
                    </td><td rowspan="1" colspan="1">7.40</td><td rowspan="1" colspan="1"/><td rowspan="1" colspan="1">0</td><td rowspan="1" colspan="1">0.56</td><td rowspan="1" colspan="1">0.73</td></tr><tr><td rowspan="1" colspan="1">
                      <ext-link xmlns:xlink="http://www.w3.org/1999/xlink" xlink:href="JX489629.1" ext-link-type="gen" xlink:type="simple">JX489629.1</ext-link>
                      <italic>
                        <tp:taxon-name><tp:taxon-name-part taxon-name-part-type="genus" reg="Chaitoregma">C.</tp:taxon-name-part><tp:taxon-name-part taxon-name-part-type="species" reg="tattakana">tattakana</tp:taxon-name-part><tp:taxon-name-part taxon-name-part-type="subspecies" reg="tattakana">tattakana</tp:taxon-name-part></tp:taxon-name>
                      </italic>
                    </td><td rowspan="1" colspan="1">7.40</td><td rowspan="1" colspan="1">0</td><td rowspan="1" colspan="1"/><td rowspan="1" colspan="1">0.56</td><td rowspan="1" colspan="1">0.73</td></tr><tr><td rowspan="1" colspan="1">
                      <ext-link xmlns:xlink="http://www.w3.org/1999/xlink" xlink:href="JN032707.1" ext-link-type="gen" xlink:type="simple">JN032707.1</ext-link>
                      <italic>
                        <tp:taxon-name><tp:taxon-name-part taxon-name-part-type="genus" reg="Chaitoregma">C.</tp:taxon-name-part><tp:taxon-name-part taxon-name-part-type="species" reg="tattakana">tattakana</tp:taxon-name-part><tp:taxon-name-part taxon-name-part-type="subspecies" reg="tattakana">tattakana</tp:taxon-name-part></tp:taxon-name>
                      </italic>
                    </td><td rowspan="1" colspan="1">7.19</td><td rowspan="1" colspan="1">1.82</td><td rowspan="1" colspan="1">1.82</td><td rowspan="1" colspan="1"/><td rowspan="1" colspan="1">0.76</td></tr><tr><td rowspan="1" colspan="1"><ext-link xmlns:xlink="http://www.w3.org/1999/xlink" xlink:href="MH821702.1" ext-link-type="gen" xlink:type="simple">MH821702.1</ext-link><italic><tp:taxon-name><tp:taxon-name-part taxon-name-part-type="genus" reg="Chaitoregma">C.</tp:taxon-name-part></tp:taxon-name></italic> sp.</td><td rowspan="1" colspan="1">7.61</td><td rowspan="1" colspan="1">3.32</td><td rowspan="1" colspan="1">3.32</td><td rowspan="1" colspan="1">3.32</td><td rowspan="1" colspan="1"/></tr></tbody></table></table-wrap></sec></tp:treatment-sec><tp:treatment-sec><!--Section generated to contain objects referenced in tp:taxon-treatment.--><table-wrap id="T1" position="float" orientation="portrait"><label>Table 1.</label><caption><p>Biometric data (mean, range) of <italic><tp:taxon-name><tp:taxon-name-part taxon-name-part-type="genus" reg="Chaitoregma">Chaitoregma</tp:taxon-name-part><tp:taxon-name-part taxon-name-part-type="species" reg="kirlia">kirlia</tp:taxon-name-part></tp:taxon-name></italic> sp. nov. and <italic><tp:taxon-name><tp:taxon-name-part taxon-name-part-type="genus" reg="Chaitoregma">Chaitoregma</tp:taxon-name-part><tp:taxon-name-part taxon-name-part-type="species" reg="tattakana">tattakana</tp:taxon-name-part><tp:taxon-name-part taxon-name-part-type="subspecies" reg="tattakana">tattakana</tp:taxon-name-part></tp:taxon-name></italic>.</p></caption><table id="TID0EJNAG" rules="all"><tbody><tr><th rowspan="2" colspan="2">Part</th><th rowspan="1" colspan="2"><italic><tp:taxon-name><tp:taxon-name-part taxon-name-part-type="genus" reg="Chaitoregma">Chaitoregma</tp:taxon-name-part><tp:taxon-name-part taxon-name-part-type="species" reg="kirlia">kirlia</tp:taxon-name-part></tp:taxon-name></italic> sp. nov. Apterous vivipara (<italic>n</italic> = 8)</th><th rowspan="1" colspan="2"><italic><tp:taxon-name><tp:taxon-name-part taxon-name-part-type="genus" reg="Chaitoregma">Chaitoregma</tp:taxon-name-part><tp:taxon-name-part taxon-name-part-type="species" reg="tattakana">tattakana</tp:taxon-name-part></tp:taxon-name></italic> Apterous vivipara (<italic>n</italic> = 7)</th></tr><tr><th rowspan="1" colspan="1">Mean</th><th rowspan="1" colspan="1">Range</th><th rowspan="1" colspan="1">Mean</th><th rowspan="1" colspan="1">Range</th></tr><tr><td rowspan="28" colspan="1">Length (<abbrev xmlns:xlink="http://www.w3.org/1999/xlink" xlink:title="millimeter" id="ABBRID0EKIAC" xlink:type="simple">mm</abbrev>)</td><td rowspan="1" colspan="1">
                  <abbrev xmlns:xlink="http://www.w3.org/1999/xlink" xlink:title="body length" id="ABBRID0ESIAC" xlink:type="simple">BL</abbrev>
                </td><td rowspan="1" colspan="1">1.164</td><td rowspan="1" colspan="1">1.012–1.372</td><td rowspan="1" colspan="1">1.322</td><td rowspan="1" colspan="1">1.209–1.395</td></tr><tr><td rowspan="1" colspan="1">
                  <abbrev xmlns:xlink="http://www.w3.org/1999/xlink" xlink:title="body width" id="ABBRID0EHJAC" xlink:type="simple">BW</abbrev>
                </td><td rowspan="1" colspan="1">0.690</td><td rowspan="1" colspan="1">0.624–0.789</td><td rowspan="1" colspan="1">0.734</td><td rowspan="1" colspan="1">0.645–0.852</td></tr><tr><td rowspan="1" colspan="1">
                  <abbrev xmlns:xlink="http://www.w3.org/1999/xlink" xlink:title="whole length of antenna" id="ABBRID0E3JAC" xlink:type="simple">WA</abbrev>
                </td><td rowspan="1" colspan="1">0.198</td><td rowspan="1" colspan="1">0.187–0.210</td><td rowspan="1" colspan="1">0.236</td><td rowspan="1" colspan="1">0.230–0.241</td></tr><tr><td rowspan="1" colspan="1">
                  <abbrev xmlns:xlink="http://www.w3.org/1999/xlink" xlink:title="antennal segment I" id="ABBRID0ERKAC" xlink:type="simple">Ant. I</abbrev>
                </td><td rowspan="1" colspan="1">0.031</td><td rowspan="1" colspan="1">0.025–0.037</td><td rowspan="1" colspan="1">0.033</td><td rowspan="1" colspan="1">0.030–0.040</td></tr><tr><td rowspan="1" colspan="1">
                  <abbrev xmlns:xlink="http://www.w3.org/1999/xlink" xlink:title="antennal segment II" id="ABBRID0EGLAC" xlink:type="simple">Ant. II</abbrev>
                </td><td rowspan="1" colspan="1">0.028</td><td rowspan="1" colspan="1">0.025–0.030</td><td rowspan="1" colspan="1">0.035</td><td rowspan="1" colspan="1">0.029–0.038</td></tr><tr><td rowspan="1" colspan="1">Ant. III</td><td rowspan="1" colspan="1">0.070</td><td rowspan="1" colspan="1">0.064–0.073</td><td rowspan="1" colspan="1">0.089</td><td rowspan="1" colspan="1">0.087–0.094</td></tr><tr><td rowspan="1" colspan="1">
                  <abbrev xmlns:xlink="http://www.w3.org/1999/xlink" xlink:title="the widest diameter of Ant. III" id="ABBRID0ELMAC" xlink:type="simple">Ant. III_WD</abbrev>
                </td><td rowspan="1" colspan="1">0.029</td><td rowspan="1" colspan="1">0.027–0.033</td><td rowspan="1" colspan="1">0.029</td><td rowspan="1" colspan="1">0.027–0.030</td></tr><tr><td rowspan="1" colspan="1">
                  <abbrev xmlns:xlink="http://www.w3.org/1999/xlink" xlink:title="antennal segment IV" id="ABBRID0EANAC" xlink:type="simple">Ant. IV</abbrev>
                </td><td rowspan="1" colspan="1">0.047</td><td rowspan="1" colspan="1">0.040–0.052</td><td rowspan="1" colspan="1">0.056</td><td rowspan="1" colspan="1">0.052–0.063</td></tr><tr><td rowspan="1" colspan="1">
                  <abbrev xmlns:xlink="http://www.w3.org/1999/xlink" xlink:title="processus terminalis" id="ABBRID0EVNAC" xlink:type="simple">PT</abbrev>
                </td><td rowspan="1" colspan="1">0.022</td><td rowspan="1" colspan="1">0.018–0.027</td><td rowspan="1" colspan="1">0.020</td><td rowspan="1" colspan="1">0.016–0.025</td></tr><tr><td rowspan="1" colspan="1">
                  <abbrev xmlns:xlink="http://www.w3.org/1999/xlink" xlink:title="hind femur" id="ABBRID0EKOAC" xlink:type="simple">HF</abbrev>
                </td><td rowspan="1" colspan="1">0.225</td><td rowspan="1" colspan="1">0.201–0.254</td><td rowspan="1" colspan="1">0.273</td><td rowspan="1" colspan="1">0.245–0.286</td></tr><tr><td rowspan="1" colspan="1">
                  <abbrev xmlns:xlink="http://www.w3.org/1999/xlink" xlink:title="widest diameter of HF" id="ABBRID0E6OAC" xlink:type="simple">HF_WD</abbrev>
                </td><td rowspan="1" colspan="1">0.059</td><td rowspan="1" colspan="1">0.053–0.069</td><td rowspan="1" colspan="1">0.056</td><td rowspan="1" colspan="1">0.054–0.058</td></tr><tr><td rowspan="1" colspan="1">
                  <abbrev xmlns:xlink="http://www.w3.org/1999/xlink" xlink:title="hind tibia" id="ABBRID0EUPAC" xlink:type="simple">HT</abbrev>
                </td><td rowspan="1" colspan="1">0.288</td><td rowspan="1" colspan="1">0.262–0.307</td><td rowspan="1" colspan="1">0.362</td><td rowspan="1" colspan="1">0.340–0.384</td></tr><tr><td rowspan="1" colspan="1">
                  <abbrev xmlns:xlink="http://www.w3.org/1999/xlink" xlink:title="widest diameter of HT" id="ABBRID0EKAAE" xlink:type="simple">HT_WD</abbrev>
                </td><td rowspan="1" colspan="1">0.036</td><td rowspan="1" colspan="1">0.031–0.040</td><td rowspan="1" colspan="1">0.032</td><td rowspan="1" colspan="1">0.030–0.035</td></tr><tr><td rowspan="1" colspan="1">
                  <abbrev xmlns:xlink="http://www.w3.org/1999/xlink" xlink:title="second hind tarsal segment" id="ABBRID0E6AAE" xlink:type="simple">2HT</abbrev>
                </td><td rowspan="1" colspan="1">0.071</td><td rowspan="1" colspan="1">0.065–0.079</td><td rowspan="1" colspan="1">0.092</td><td rowspan="1" colspan="1">0.088–0.101</td></tr><tr><td rowspan="1" colspan="1">
                  <abbrev xmlns:xlink="http://www.w3.org/1999/xlink" xlink:title="distal width of siphunculus" id="ABBRID0EUBAE" xlink:type="simple">SIPH_DW</abbrev>
                </td><td rowspan="1" colspan="1">0.029</td><td rowspan="1" colspan="1">0.024–0.033</td><td rowspan="1" colspan="1">0.032</td><td rowspan="1" colspan="1">0.028–0.038</td></tr><tr><td rowspan="1" colspan="1">Cauda</td><td rowspan="1" colspan="1">0.034</td><td rowspan="1" colspan="1">0.030–0.046</td><td rowspan="1" colspan="1">0.039</td><td rowspan="1" colspan="1">0.030–0.051</td></tr><tr><td rowspan="1" colspan="1">Cauda_ <abbrev xmlns:xlink="http://www.w3.org/1999/xlink" xlink:title="body width" id="ABBRID0EZCAE" xlink:type="simple">BW</abbrev></td><td rowspan="1" colspan="1">0.065</td><td rowspan="1" colspan="1">0.058–0.070</td><td rowspan="1" colspan="1">0.078</td><td rowspan="1" colspan="1">0.072–0.086</td></tr><tr><td rowspan="1" colspan="1">
                  <abbrev xmlns:xlink="http://www.w3.org/1999/xlink" xlink:title="ultimate rostral segment" id="ABBRID0ENDAE" xlink:type="simple">URS</abbrev>
                </td><td rowspan="1" colspan="1">0.047</td><td rowspan="1" colspan="1">0.040–0.051</td><td rowspan="1" colspan="1">0.053</td><td rowspan="1" colspan="1">0.051–0.056</td></tr><tr><td rowspan="1" colspan="1">
                  <abbrev xmlns:xlink="http://www.w3.org/1999/xlink" xlink:title="basal width of URS" id="ABBRID0ECEAE" xlink:type="simple">URS_BW</abbrev>
                </td><td rowspan="1" colspan="1">0.048</td><td rowspan="1" colspan="1">0.042–0.055</td><td rowspan="1" colspan="1">0.041</td><td rowspan="1" colspan="1">0.039–0.044</td></tr><tr><td rowspan="1" colspan="1">
                  <abbrev xmlns:xlink="http://www.w3.org/1999/xlink" xlink:title="mesosternal furca" id="ABBRID0EXEAE" xlink:type="simple">MF</abbrev>
                </td><td rowspan="1" colspan="1">0.038</td><td rowspan="1" colspan="1">0.029–0.047</td><td rowspan="1" colspan="1">0.041</td><td rowspan="1" colspan="1">0.030–0.050</td></tr><tr><td rowspan="1" colspan="1">
                  <abbrev xmlns:xlink="http://www.w3.org/1999/xlink" xlink:title="frontal horns" id="ABBRID0EMFAE" xlink:type="simple">FH</abbrev>
                </td><td rowspan="1" colspan="1">0.045</td><td rowspan="1" colspan="1">0.039–0.054</td><td rowspan="1" colspan="1">0.059</td><td rowspan="1" colspan="1">0.053–0.062</td></tr><tr><td rowspan="1" colspan="1">
                  <abbrev xmlns:xlink="http://www.w3.org/1999/xlink" xlink:title="basal width of frontal horns" id="ABBRID0EBGAE" xlink:type="simple">FH_BW</abbrev>
                </td><td rowspan="1" colspan="1">0.033</td><td rowspan="1" colspan="1">0.028–0.048</td><td rowspan="1" colspan="1">0.035</td><td rowspan="1" colspan="1">0.032–0.041</td></tr><tr><td rowspan="1" colspan="1">Setae on dorsum head</td><td rowspan="1" colspan="1">0.059</td><td rowspan="1" colspan="1">0.050–0.066</td><td rowspan="1" colspan="1">0.090</td><td rowspan="1" colspan="1">0.079–0.112</td></tr><tr><td rowspan="1" colspan="1">Setae on abd. tergites I</td><td rowspan="1" colspan="1">0.048</td><td rowspan="1" colspan="1">0.035–0.059</td><td rowspan="1" colspan="1">0.087</td><td rowspan="1" colspan="1">0.056–0.113</td></tr><tr><td rowspan="1" colspan="1">Setae on abd. tergites VIII</td><td rowspan="1" colspan="1">0.060</td><td rowspan="1" colspan="1">0.042–0.072</td><td rowspan="1" colspan="1">0.081</td><td rowspan="1" colspan="1">0.062–0.096</td></tr><tr><td rowspan="1" colspan="1">Setae on Ant. III</td><td rowspan="1" colspan="1">0.026</td><td rowspan="1" colspan="1">0.020–0.045</td><td rowspan="1" colspan="1">0.032</td><td rowspan="1" colspan="1">0.026–0.036</td></tr><tr><td rowspan="1" colspan="1">Distance between the apex of horns</td><td rowspan="1" colspan="1">0.121</td><td rowspan="1" colspan="1">0.109–0.135</td><td rowspan="1" colspan="1">0.103</td><td rowspan="1" colspan="1">0.098–0.110</td></tr><tr><td rowspan="1" colspan="1">Setae on hind tibia</td><td rowspan="1" colspan="1">0.037</td><td rowspan="1" colspan="1">0.033–0.044</td><td rowspan="1" colspan="1">0.058</td><td rowspan="1" colspan="1">0.050–0.065</td></tr><tr><td rowspan="19" colspan="1">No. of setae</td><td rowspan="1" colspan="1">
                  <abbrev xmlns:xlink="http://www.w3.org/1999/xlink" xlink:title="ultimate rostral segment" id="ABBRID0EZJAE" xlink:type="simple">URS</abbrev>
                </td><td rowspan="1" colspan="1">6</td><td rowspan="1" colspan="1">6–7</td><td rowspan="1" colspan="1">6</td><td rowspan="1" colspan="1">6</td></tr><tr><td rowspan="1" colspan="1">
                  <abbrev xmlns:xlink="http://www.w3.org/1999/xlink" xlink:title="antennal segment I" id="ABBRID0EOKAE" xlink:type="simple">Ant. I</abbrev>
                </td><td rowspan="1" colspan="1">1</td><td rowspan="1" colspan="1">1–2</td><td rowspan="1" colspan="1">2</td><td rowspan="1" colspan="1">1–2</td></tr><tr><td rowspan="1" colspan="1">
                  <abbrev xmlns:xlink="http://www.w3.org/1999/xlink" xlink:title="antennal segment II" id="ABBRID0EDLAE" xlink:type="simple">Ant. II</abbrev>
                </td><td rowspan="1" colspan="1">2</td><td rowspan="1" colspan="1">2–3</td><td rowspan="1" colspan="1">2</td><td rowspan="1" colspan="1">2</td></tr><tr><td rowspan="1" colspan="1">Ant. III</td><td rowspan="1" colspan="1">4</td><td rowspan="1" colspan="1">3–6</td><td rowspan="1" colspan="1">4</td><td rowspan="1" colspan="1">4–5</td></tr><tr><td rowspan="1" colspan="1">
                  <abbrev xmlns:xlink="http://www.w3.org/1999/xlink" xlink:title="antennal segment IV" id="ABBRID0EIMAE" xlink:type="simple">Ant. IV</abbrev>
                </td><td rowspan="1" colspan="1">2</td><td rowspan="1" colspan="1">1–2</td><td rowspan="1" colspan="1">1</td><td rowspan="1" colspan="1">1</td></tr><tr><td rowspan="1" colspan="1">
                  <abbrev xmlns:xlink="http://www.w3.org/1999/xlink" xlink:title="processus terminalis" id="ABBRID0E4MAE" xlink:type="simple">PT</abbrev>
                </td><td rowspan="1" colspan="1">4</td><td rowspan="1" colspan="1">2–5</td><td rowspan="1" colspan="1">4</td><td rowspan="1" colspan="1">3–5</td></tr><tr><td rowspan="1" colspan="1">
                  <abbrev xmlns:xlink="http://www.w3.org/1999/xlink" xlink:title="hind femur" id="ABBRID0ESNAE" xlink:type="simple">HF</abbrev>
                </td><td rowspan="1" colspan="1">15</td><td rowspan="1" colspan="1">10–19</td><td rowspan="1" colspan="1">17</td><td rowspan="1" colspan="1">24–21</td></tr><tr><td rowspan="1" colspan="1">
                  <abbrev xmlns:xlink="http://www.w3.org/1999/xlink" xlink:title="hind tibia" id="ABBRID0EHOAE" xlink:type="simple">HT</abbrev>
                </td><td rowspan="1" colspan="1">22</td><td rowspan="1" colspan="1">18–28</td><td rowspan="1" colspan="1">24</td><td rowspan="1" colspan="1">21–28</td></tr><tr><td rowspan="1" colspan="1">CAUDA</td><td rowspan="1" colspan="1">5</td><td rowspan="1" colspan="1">3–7</td><td rowspan="1" colspan="1">10</td><td rowspan="1" colspan="1">8–12</td></tr><tr><td rowspan="1" colspan="1">
                  <abbrev xmlns:xlink="http://www.w3.org/1999/xlink" xlink:title="anal plate" id="ABBRID0EMPAE" xlink:type="simple">AP</abbrev>
                </td><td rowspan="1" colspan="1">11</td><td rowspan="1" colspan="1">10–13</td><td rowspan="1" colspan="1">13</td><td rowspan="1" colspan="1">11–15</td></tr><tr><td rowspan="1" colspan="1">
                  <abbrev xmlns:xlink="http://www.w3.org/1999/xlink" xlink:title="genital plate" id="ABBRID0EBQAE" xlink:type="simple">GP</abbrev>
                </td><td rowspan="1" colspan="1">11</td><td rowspan="1" colspan="1">9–19</td><td rowspan="1" colspan="1">14</td><td rowspan="1" colspan="1">11–18</td></tr><tr><td rowspan="1" colspan="1">
                  <abbrev xmlns:xlink="http://www.w3.org/1999/xlink" xlink:title="gonapophyses" id="ABBRID0EWQAE" xlink:type="simple">GONA</abbrev>
                </td><td rowspan="1" colspan="1">10</td><td rowspan="1" colspan="1">9–13</td><td rowspan="1" colspan="1">12</td><td rowspan="1" colspan="1">10–15</td></tr><tr><td rowspan="1" colspan="1">Around <abbrev xmlns:xlink="http://www.w3.org/1999/xlink" xlink:title="siphunculus" id="ABBRID0ELRAE" xlink:type="simple">SIPH</abbrev></td><td rowspan="1" colspan="1">5</td><td rowspan="1" colspan="1">4–6</td><td rowspan="1" colspan="1">4</td><td rowspan="1" colspan="1">3–4</td></tr><tr><td rowspan="1" colspan="1">
                  <abbrev xmlns:xlink="http://www.w3.org/1999/xlink" xlink:title="frontal horns" id="ABBRID0E6RAE" xlink:type="simple">FH</abbrev>
                </td><td rowspan="1" colspan="1">8</td><td rowspan="1" colspan="1">6–12</td><td rowspan="1" colspan="1">7</td><td rowspan="1" colspan="1">6–7</td></tr><tr><td rowspan="1" colspan="1">Dorsum head</td><td rowspan="1" colspan="1">18</td><td rowspan="1" colspan="1">15–20</td><td rowspan="1" colspan="1">26</td><td rowspan="1" colspan="1">25–28</td></tr><tr><td rowspan="1" colspan="1">Dorsum mesonotum</td><td rowspan="1" colspan="1">11</td><td rowspan="1" colspan="1">7–12</td><td rowspan="1" colspan="1">13</td><td rowspan="1" colspan="1">11–14</td></tr><tr><td rowspan="1" colspan="1">Dorsum metanotum</td><td rowspan="1" colspan="1">11</td><td rowspan="1" colspan="1">8–13</td><td rowspan="1" colspan="1">14</td><td rowspan="1" colspan="1">12–17</td></tr><tr><td rowspan="1" colspan="1">Dorsum tergites I</td><td rowspan="1" colspan="1">9</td><td rowspan="1" colspan="1">7–12</td><td rowspan="1" colspan="1">15</td><td rowspan="1" colspan="1">13–16</td></tr><tr><td rowspan="1" colspan="1">Dorsum tergites VIII</td><td rowspan="1" colspan="1">11</td><td rowspan="1" colspan="1">8–16</td><td rowspan="1" colspan="1">17</td><td rowspan="1" colspan="1">15–19</td></tr><tr><td rowspan="13" colspan="1">Ratio (times)</td><td rowspan="1" colspan="1"><abbrev xmlns:xlink="http://www.w3.org/1999/xlink" xlink:title="body length" id="ABBRID0EHVAE" xlink:type="simple">BL</abbrev>/<abbrev xmlns:xlink="http://www.w3.org/1999/xlink" xlink:title="body width" id="ABBRID0ELVAE" xlink:type="simple">BW</abbrev></td><td rowspan="1" colspan="1">1.69</td><td rowspan="1" colspan="1">1.60–1.80</td><td rowspan="1" colspan="1">1.81</td><td rowspan="1" colspan="1">1.59–2.01</td></tr><tr><td rowspan="1" colspan="1"><abbrev xmlns:xlink="http://www.w3.org/1999/xlink" xlink:title="whole length of antenna" id="ABBRID0E6VAE" xlink:type="simple">WA</abbrev>/<abbrev xmlns:xlink="http://www.w3.org/1999/xlink" xlink:title="body length" id="ABBRID0EDWAE" xlink:type="simple">BL</abbrev></td><td rowspan="1" colspan="1">0.17</td><td rowspan="1" colspan="1">0.14–0.20</td><td rowspan="1" colspan="1">0.18</td><td rowspan="1" colspan="1">0.17–0.19</td></tr><tr><td rowspan="1" colspan="1"><abbrev xmlns:xlink="http://www.w3.org/1999/xlink" xlink:title="hind tibia" id="ABBRID0EXWAE" xlink:type="simple">HT</abbrev>/<abbrev xmlns:xlink="http://www.w3.org/1999/xlink" xlink:title="body length" id="ABBRID0E2WAE" xlink:type="simple">BL</abbrev></td><td rowspan="1" colspan="1">0.25</td><td rowspan="1" colspan="1">0.22–0.26</td><td rowspan="1" colspan="1">0.27</td><td rowspan="1" colspan="1">0.25–0.3</td></tr><tr><td rowspan="1" colspan="1"><abbrev xmlns:xlink="http://www.w3.org/1999/xlink" xlink:title="hind femur" id="ABBRID0EPXAE" xlink:type="simple">HF</abbrev>/<abbrev xmlns:xlink="http://www.w3.org/1999/xlink" xlink:title="body length" id="ABBRID0ETXAE" xlink:type="simple">BL</abbrev></td><td rowspan="1" colspan="1">0.19</td><td rowspan="1" colspan="1">0.18–0.21</td><td rowspan="1" colspan="1">0.21</td><td rowspan="1" colspan="1">0.18–0.23</td></tr><tr><td rowspan="1" colspan="1"><abbrev xmlns:xlink="http://www.w3.org/1999/xlink" xlink:title="processus terminalis" id="ABBRID0EHYAE" xlink:type="simple">PT</abbrev>/<abbrev xmlns:xlink="http://www.w3.org/1999/xlink" xlink:title="whole length of antenna" id="ABBRID0ELYAE" xlink:type="simple">WA</abbrev></td><td rowspan="1" colspan="1">0.11</td><td rowspan="1" colspan="1">0.09–0.13</td><td rowspan="1" colspan="1">0.09</td><td rowspan="1" colspan="1">0.07–0.10</td></tr><tr><td rowspan="1" colspan="1">Ant. III/<abbrev xmlns:xlink="http://www.w3.org/1999/xlink" xlink:title="whole length of antenna" id="ABBRID0E6YAE" xlink:type="simple">WA</abbrev></td><td rowspan="1" colspan="1">0.36</td><td rowspan="1" colspan="1">0.32–0.39</td><td rowspan="1" colspan="1">0.38</td><td rowspan="1" colspan="1">0.36–0.40</td></tr><tr><td rowspan="1" colspan="1"><abbrev xmlns:xlink="http://www.w3.org/1999/xlink" xlink:title="processus terminalis" id="ABBRID0ETZAE" xlink:type="simple">PT</abbrev>/Ant.IV</td><td rowspan="1" colspan="1">0.48</td><td rowspan="1" colspan="1">0.39–0.68</td><td rowspan="1" colspan="1">0.37</td><td rowspan="1" colspan="1">0.27–0.48</td></tr><tr><td rowspan="1" colspan="1"><abbrev xmlns:xlink="http://www.w3.org/1999/xlink" xlink:title="ultimate rostral segment" id="ABBRID0EI1AE" xlink:type="simple">URS</abbrev>/<abbrev xmlns:xlink="http://www.w3.org/1999/xlink" xlink:title="basal width of URS" id="ABBRID0EM1AE" xlink:type="simple">URS_BW</abbrev></td><td rowspan="1" colspan="1">0.96</td><td rowspan="1" colspan="1">0.78–1.04</td><td rowspan="1" colspan="1">1.28</td><td rowspan="1" colspan="1">1.16–1.44</td></tr><tr><td rowspan="1" colspan="1"><abbrev xmlns:xlink="http://www.w3.org/1999/xlink" xlink:title="ultimate rostral segment" id="ABBRID0EA2AE" xlink:type="simple">URS</abbrev>/<abbrev xmlns:xlink="http://www.w3.org/1999/xlink" xlink:title="second hind tarsal segment" id="ABBRID0EE2AE" xlink:type="simple">2HT</abbrev></td><td rowspan="1" colspan="1">0.66</td><td rowspan="1" colspan="1">0.60–0.75</td><td rowspan="1" colspan="1">0.56</td><td rowspan="1" colspan="1">0.54–0.58</td></tr><tr><td rowspan="1" colspan="1"><abbrev xmlns:xlink="http://www.w3.org/1999/xlink" xlink:title="basal width of cauda" id="ABBRID0EY2AE" xlink:type="simple">Cauda_BW</abbrev>/Cauda</td><td rowspan="1" colspan="1">1.88</td><td rowspan="1" colspan="1">1.52–2.16</td><td rowspan="1" colspan="1">2.10</td><td rowspan="1" colspan="1">1.53–2.87</td></tr><tr><td rowspan="1" colspan="1"><abbrev xmlns:xlink="http://www.w3.org/1999/xlink" xlink:title="hind femur" id="ABBRID0EN3AE" xlink:type="simple">HF</abbrev>/Ant. III</td><td rowspan="1" colspan="1">3.20</td><td rowspan="1" colspan="1">2.79–3.86</td><td rowspan="1" colspan="1">3.06</td><td rowspan="1" colspan="1">2.75–3.29</td></tr><tr><td rowspan="1" colspan="1"><abbrev xmlns:xlink="http://www.w3.org/1999/xlink" xlink:title="second hind tarsal segment" id="ABBRID0EC4AE" xlink:type="simple">2HT</abbrev>/Ant. III</td><td rowspan="1" colspan="1">1.02</td><td rowspan="1" colspan="1">0.92–1.13</td><td rowspan="1" colspan="1">1.06</td><td rowspan="1" colspan="1">0.98–1.16</td></tr><tr><td rowspan="1" colspan="1"><abbrev xmlns:xlink="http://www.w3.org/1999/xlink" xlink:title="ultimate rostral segment" id="ABBRID0EX4AE" xlink:type="simple">URS</abbrev>/Ant. III</td><td rowspan="1" colspan="1">0.66</td><td rowspan="1" colspan="1">0.56–0.74</td><td rowspan="1" colspan="1">0.59</td><td rowspan="1" colspan="1">0.57–0.63</td></tr></tbody></table></table-wrap></tp:treatment-sec><ref-list><ref id="B22"><mixed-citation xmlns:xlink="http://www.w3.org/1999/xlink" xlink:type="simple"><person-group><name name-style="western"><surname>Qiao</surname><given-names>GX</given-names></name><name name-style="western"><surname>Zhang</surname><given-names>GX</given-names></name></person-group> (<year>2003</year>) <article-title><italic><tp:taxon-name><tp:taxon-name-part taxon-name-part-type="genus">Ctenopteryx</tp:taxon-name-part></tp:taxon-name></italic> (<tp:taxon-name><tp:taxon-name-part taxon-name-part-type="order">Hemiptera</tp:taxon-name-part></tp:taxon-name>: <tp:taxon-name><tp:taxon-name-part taxon-name-part-type="subfamily">Hormaphidinae</tp:taxon-name-part></tp:taxon-name>), a new genus from China, and a description of a new species.</article-title><source>The Pan-Pacific Entomologist</source><volume>79</volume>(<issue>2</issue>): <fpage>145</fpage>–<lpage>150</lpage>.</mixed-citation></ref><ref id="B20"><mixed-citation xmlns:xlink="http://www.w3.org/1999/xlink" xlink:type="simple"><person-group><name name-style="western"><surname>Liu</surname><given-names>QH</given-names></name><name name-style="western"><surname>Jiang</surname><given-names>LY</given-names></name><name name-style="western"><surname>Qiao</surname><given-names>GX</given-names></name></person-group> (<year>2013</year>) <article-title>DNA barcoding of <tp:taxon-name><tp:taxon-name-part taxon-name-part-type="subfamily">Greenideinae</tp:taxon-name-part></tp:taxon-name> (<tp:taxon-name><tp:taxon-name-part taxon-name-part-type="order">Hemiptera</tp:taxon-name-part></tp:taxon-name>: <tp:taxon-name><tp:taxon-name-part taxon-name-part-type="family">Aphididae</tp:taxon-name-part></tp:taxon-name>) with resolving taxonomy problems.</article-title><source>Invertebrate Systematics</source><volume>27</volume>: <fpage>428</fpage>–<lpage>438</lpage>. <ext-link xlink:href="10.1071/IS13014" ext-link-type="doi" xlink:type="simple">https://doi.org/10.1071/IS13014</ext-link></mixed-citation></ref><ref id="B17"><mixed-citation xmlns:xlink="http://www.w3.org/1999/xlink" xlink:type="simple"><person-group><name name-style="western"><surname>Lee</surname><given-names>Y</given-names></name><name name-style="western"><surname>Lee</surname><given-names>W</given-names></name><name name-style="western"><surname>Kanturski</surname><given-names>M</given-names></name><name name-style="western"><surname>Foottit</surname><given-names>RG</given-names></name><name name-style="western"><surname>Akimoto</surname><given-names>SI</given-names></name><name name-style="western"><surname>Lee</surname><given-names>S</given-names></name></person-group> (<year>2017</year>) Cryptic diversity of the subfamily <tp:taxon-name><tp:taxon-name-part taxon-name-part-type="subfamily">Calaphidinae</tp:taxon-name-part></tp:taxon-name> (<tp:taxon-name><tp:taxon-name-part taxon-name-part-type="order">Hemiptera</tp:taxon-name-part></tp:taxon-name>: <tp:taxon-name><tp:taxon-name-part taxon-name-part-type="family">Aphididae</tp:taxon-name-part></tp:taxon-name>) revealed by comprehensive DNA barcoding. PLoS ONE 12: e0176582. <ext-link xlink:href="10.1371/journal.pone.0176582" ext-link-type="doi" xlink:type="simple">https://doi.org/10.1371/journal.pone.0176582</ext-link></mixed-citation></ref><ref id="B33"><mixed-citation xmlns:xlink="http://www.w3.org/1999/xlink" xlink:type="simple"><person-group><name name-style="western"><surname>Zhu</surname><given-names>XC</given-names></name><name name-style="western"><surname>Chen</surname><given-names>J</given-names></name><name name-style="western"><surname>Chen</surname><given-names>R</given-names></name><name name-style="western"><surname>Jiang</surname><given-names>LY</given-names></name><name name-style="western"><surname>Qiao</surname><given-names>GX</given-names></name></person-group> (<year>2017</year>) <article-title>DNA barcoding and species delimitation of <tp:taxon-name><tp:taxon-name-part taxon-name-part-type="subfamily">Chaitophorinae</tp:taxon-name-part></tp:taxon-name> (<tp:taxon-name><tp:taxon-name-part taxon-name-part-type="order">Hemiptera</tp:taxon-name-part></tp:taxon-name>, <tp:taxon-name><tp:taxon-name-part taxon-name-part-type="family">Aphididae</tp:taxon-name-part></tp:taxon-name>).</article-title><source>ZooKeys</source><volume>656</volume>: <fpage>25</fpage>–<lpage>50</lpage>. <ext-link xlink:href="10.3897/zookeys.656.11440" ext-link-type="doi" xlink:type="simple">https://doi.org/10.3897/zookeys.656.11440</ext-link></mixed-citation></ref><ref id="B18"><mixed-citation xmlns:xlink="http://www.w3.org/1999/xlink" xlink:type="simple"><person-group><name name-style="western"><surname>Li</surname><given-names>Q</given-names></name><name name-style="western"><surname>Yao</surname><given-names>JM</given-names></name><name name-style="western"><surname>Zeng</surname><given-names>LD</given-names></name><name name-style="western"><surname>Lin</surname><given-names>XL</given-names></name><name name-style="western"><surname>Huang</surname><given-names>XL</given-names></name></person-group> (<year>2019</year>) <article-title>Molecular and morphological evidence for the identity of two nominal species of <italic><tp:taxon-name><tp:taxon-name-part taxon-name-part-type="genus">Astegopteryx</tp:taxon-name-part></tp:taxon-name></italic> (<tp:taxon-name><tp:taxon-name-part taxon-name-part-type="order">Hemiptera</tp:taxon-name-part></tp:taxon-name>, <tp:taxon-name><tp:taxon-name-part taxon-name-part-type="family">Aphididae</tp:taxon-name-part></tp:taxon-name>, <tp:taxon-name><tp:taxon-name-part taxon-name-part-type="subfamily">Hormaphidinae</tp:taxon-name-part></tp:taxon-name>).</article-title><source>ZooKeys</source><volume>833</volume>: <fpage>59</fpage>–<lpage>74</lpage>. <ext-link xlink:href="10.3897/zookeys.833.30592" ext-link-type="doi" xlink:type="simple">https://doi.org/10.3897/zookeys.833.30592</ext-link></mixed-citation></ref><ref id="B19"><mixed-citation xmlns:xlink="http://www.w3.org/1999/xlink" xlink:type="simple"><person-group><name name-style="western"><surname>Li</surname><given-names>Q</given-names></name><name name-style="western"><surname>Liu</surname><given-names>Q</given-names></name><name name-style="western"><surname>Yu</surname><given-names>YH</given-names></name><name name-style="western"><surname>Lin</surname><given-names>XL</given-names></name><name name-style="western"><surname>He</surname><given-names>XY</given-names></name><name name-style="western"><surname>Huang</surname><given-names>XL</given-names></name></person-group> (<year>2023</year>) <article-title>Revealing cryptic diversity and population divergence in subtropical aphids through DNA barcoding.</article-title><source>Zoologica Scripta</source><volume>52</volume>(<issue>5</issue>): <fpage>517</fpage>–<lpage>530</lpage>. <ext-link xlink:href="10.1111/zsc.12613" ext-link-type="doi" xlink:type="simple">https://doi.org/10.1111/zsc.12613</ext-link></mixed-citation></ref></ref-list></tp:taxon-treatment>
